# Supplementary material for: 5α-Dihydro­vespertilin acetate
Source: Acta Crystallogr Sect E Struct Rep Online. 2010 Feb 13;66(Pt 3):o598. doi: 10.1107/S160053681000512X (PMC2983680; doi:10.1107/S160053681000512X)
Supplement: Supplementary file 1 [file e-66-0o598-sup1.cif]

##############################################################################
###                                                                        ###
###        Electronic paper (Acta Crystallographica Section E)             ###
###                                                                        ###
##############################################################################
#                                                                            #
# This CIF contains the data in a paper accepted for publication in Acta     #
# Crystallographica Section E. It conforms to the requirements of Notes      #
# for Authors for Section E, and has been peer reviewed under the auspices   #
# of the IUCr Commission on Journals.                                        #
#                                                                            #
# Full details of the Crystallographic Information File format               #
# are given in the paper "The Crystallographic Information File (CIF):       #
# a New Standard Archive File for Crystallography" by S. R. Hall, F. H.      #
# Allen and I. D. Brown [Acta Cryst. (1991), A47, 655-685].                  #
#                                                                            #
# The current version of the core CIF dictionary is obtainable from          #
# ftp://ftp.iucr.org/pub/cif_core.dic. The current version number is 2.4.    #
#                                                                            #
# Software is freely available for graphical display of the structure(s) in  #
# this CIF.  For information consult the CIF home page http://www.iucr.org/  #
# cif/home.html                                                              #
#                                                                            #
# This file may be used for bona fide research purposes within the           #
# scientific community so long as proper attribution is given to the journal # 
# article from which it was obtained.                                        #
#                                                                            #
##############################################################################
                                             
data_global
_audit_creation_method     SHELXL-97
_journal_date_recd_electronic     2010-01-27
_journal_date_accepted     2010-02-08
_journal_name_full     'Acta Crystallographica, Section E'
_journal_year     2010
_journal_volume     66
_journal_issue      3
_journal_page_first     o598
_journal_page_last     o598
_journal_paper_category     QO
_journal_coeditor_code     LH2988
_publ_contact_author
;
    Masood Parvez
    Department of Chemistry
    University of Calgary
    2500 University Drive N.W.
    Calgary, Alberta, Canada T2N 1N4
;
_publ_contact_author_email     parvez@ucalgary.ca
_publ_contact_author_fax     '(403)289-9488'
_publ_contact_author_phone     '(403)220-5348'
_publ_section_title
;
5\a-Dihydrovespertilin acetate
;
loop_
    _publ_author_name
    _publ_author_address
    'Benn, Michael'
;
Department of Chemistry
University of Calgary
2500 University Drive NW
Calgary
Alberta
Canada T2N 1N4
;
    'Vohra, Kanwal Nain'
;
Department of Chemistry
University of Calgary
2500 University Drive NW
Calgary
Alberta
Canada T2N 1N4
;
    'Parvez, Masood'
;
Department of Chemistry
University of Calgary
2500 University Drive NW
Calgary
Alberta
Canada T2N 1N4
;
data_I
_chemical_name_systematic
;\
(20<i>S</i>)-3\b-acetoxy-16\a-hydroxy-22,23-bisnor-5\a,17\b-cholano(22-16)\
lactone
;
_chemical_name_common     '5\a-Dihydrovespertilin acetate'
_chemical_formula_moiety     'C24 H36 O4'
_chemical_formula_sum     'C24 H36 O4'
_chemical_formula_iupac     'C24 H36 O4'
_chemical_formula_weight     388.53
_chemical_melting_point     ?
_chemical_melting_point_gt     492
_chemical_melting_point_lt     493
_symmetry_cell_setting     orthorhombic
_symmetry_space_group_name_H-M     'P 21 21 21'
_symmetry_space_group_name_Hall     'P 2ac 2ab'
loop_
    _symmetry_equiv_pos_as_xyz
    'x, y, z'
    '-x+1/2, -y, z+1/2'
    'x+1/2, -y+1/2, -z'
    '-x, y+1/2, -z+1/2'
_cell_length_a     6.4256(3)
_cell_length_b     9.6527(6)
_cell_length_c     34.953(2)
_cell_angle_alpha     90.00
_cell_angle_beta     90.00
_cell_angle_gamma     90.00
_cell_volume     2167.9(2)
_cell_formula_units_Z     4
_cell_measurement_reflns_used     2395
_cell_measurement_theta_min     1.0
_cell_measurement_theta_max     27.5
_cell_measurement_temperature     173(2)
_exptl_crystal_description     plate
_exptl_crystal_colour     colourless
_exptl_crystal_size_max     0.30
_exptl_crystal_size_mid     0.08
_exptl_crystal_size_min     0.02
_exptl_crystal_density_diffrn     1.190
_exptl_crystal_density_meas     ?
_exptl_crystal_density_method     'not measured'
_exptl_crystal_F_000     848
_exptl_absorpt_coefficient_mu     0.079
_exptl_absorpt_correction_type     multi-scan
_exptl_absorpt_process_details     '(SORTAV; Blessing, 1997)'
_exptl_absorpt_correction_T_min     0.977
_exptl_absorpt_correction_T_max     0.998
_exptl_special_details
;
;
_diffrn_ambient_temperature     173(2)
_diffrn_radiation_type     MoK\a
_diffrn_radiation_wavelength     0.71073
_diffrn_radiation_source     'fine-focus sealed tube'
_diffrn_radiation_monochromator     graphite
_diffrn_measurement_device_type     'Nonius APEXII CCD'
_diffrn_measurement_method     '\f and \w scans'
_diffrn_detector_area_resol_mean     ?
_diffrn_reflns_number     8349
_diffrn_reflns_av_R_equivalents     0.028
_diffrn_reflns_av_sigmaI/netI     0.033
_diffrn_reflns_theta_min     2.7
_diffrn_reflns_theta_max     27.5
_diffrn_reflns_theta_full     27.5
_diffrn_measured_fraction_theta_max     0.967
_diffrn_measured_fraction_theta_full     0.967
_diffrn_reflns_limit_h_min     -8
_diffrn_reflns_limit_h_max     8
_diffrn_reflns_limit_k_min     -12
_diffrn_reflns_limit_k_max     12
_diffrn_reflns_limit_l_min     -44
_diffrn_reflns_limit_l_max     45
_diffrn_standards_number     0
_diffrn_standards_interval_count     ?
_diffrn_standards_interval_time     ?
_diffrn_standards_decay_%     ?
_refine_special_details
;
Refinement of <i>F</i>^2^ against ALL reflections. The weighted <i>R</i>-factor
wR and goodness of fit <i>S</i> are based on <i>F</i>^2^, conventional
<i>R</i>-factors <i>R</i> are based on <i>F</i>, with <i>F</i> set to zero for
negative <i>F</i>^2^. The threshold expression of <i>F</i>^2^ >
\s(<i>F</i>^2^) is used only for calculating <i>R</i>-factors(gt) etc. and is
not relevant to the choice of reflections for refinement. <i>R</i>-factors
based on <i>F</i>^2^ are statistically about twice as large as those based on
<i>F</i>, and <i>R</i>- factors based on ALL data will be even larger.
An absolute structure using Flack method
[Flack H D (1983), Acta Cryst. A39, 876-881] could not be
established reliably becuase of insufficient anomalous
scattering effects. Therefore, Friedel pairs (1738) were merged.
;
_reflns_number_total     2784
_reflns_number_gt     2554
_reflns_threshold_expression     I>2\s(I)
_refine_ls_structure_factor_coef     Fsqd
_refine_ls_matrix_type     full
_refine_ls_R_factor_all     0.057
_refine_ls_R_factor_gt     0.051
_refine_ls_wR_factor_gt     0.113
_refine_ls_wR_factor_ref     0.119
_refine_ls_goodness_of_fit_ref     1.11
_refine_ls_restrained_S_all     1.11
_refine_ls_number_reflns     2784
_refine_ls_number_parameters     256
_refine_ls_number_restraints     0
_refine_ls_hydrogen_treatment     constr
_refine_ls_weighting_scheme     calc
_refine_ls_weighting_details
            'calc w=1/[\s^2^(Fo^2^)+(0.037P)^2^+1.01P] where P=(Fo^2^+2Fc^2^)/3'
_atom_sites_solution_hydrogens     geom
_atom_sites_solution_primary     direct
_atom_sites_solution_secondary     difmap
_refine_ls_shift/su_max     0.000
_refine_ls_shift/su_mean     0.000
_refine_diff_density_max     0.24
_refine_diff_density_min     -0.20
_refine_ls_extinction_method     none
_refine_ls_extinction_coef     ?
_refine_ls_abs_structure_details     ?
_refine_ls_abs_structure_Flack     ?
loop_
    _atom_type_symbol
    _atom_type_description
    _atom_type_scat_dispersion_real
    _atom_type_scat_dispersion_imag
    _atom_type_scat_source
    'C' 'C' 0.0033 0.0016
                         'International Tables Vol C Tables 4.2.6.8 and 6.1.1.4'
    'H' 'H' 0.0000 0.0000
                         'International Tables Vol C Tables 4.2.6.8 and 6.1.1.4'
    'O' 'O' 0.0106 0.0060
                         'International Tables Vol C Tables 4.2.6.8 and 6.1.1.4'
_computing_data_collection     'COLLECT (Nonius, 1998)'
_computing_cell_refinement     'HKL DENZO (Otwinowski & Minor, 1997)'
_computing_data_reduction     'SCALEPACK (Otwinowski & Minor, 1997)'
_computing_structure_solution     'SHELXS97 (Sheldrick, 2008)'
_computing_structure_refinement     'SHELXL97 (Sheldrick, 2008)'
_computing_molecular_graphics     'ORTEP-3 for Windows (Farrugia, 1997)'
_computing_publication_material     'SHELXL97 (Sheldrick, 2008)'
loop_
    _atom_site_type_symbol
    _atom_site_label
    _atom_site_fract_x
    _atom_site_fract_y
    _atom_site_fract_z
    _atom_site_U_iso_or_equiv
    _atom_site_adp_type
    _atom_site_calc_flag
    _atom_site_refinement_flags
    _atom_site_occupancy
    _atom_site_disorder_assembly
    _atom_site_disorder_group
    O O1 -0.0207(3) 0.09610(19) 0.50200(5) 0.0334(4) Uani d . 1 . .
    O O2 -0.1447(3) -0.0949(2) 0.47447(6) 0.0434(5) Uani d . 1 . .
    O O3 0.8680(4) 0.1358(3) 0.78266(5) 0.0487(6) Uani d . 1 . .
    O O4 1.2141(4) 0.0994(3) 0.78197(7) 0.0667(8) Uani d . 1 . .
    C C1 0.8182(4) -0.0137(3) 0.68247(7) 0.0358(6) Uani d . 1 . .
    H H1A 0.9327 0.0336 0.6687 0.043 Uiso calc R 1 . .
    H H1B 0.8152 -0.1113 0.6738 0.043 Uiso calc R 1 . .
    C C2 0.8633(5) -0.0097(3) 0.72580(7) 0.0407(7) Uani d . 1 . .
    H H2A 0.7571 -0.0650 0.7395 0.049 Uiso calc R 1 . .
    H H2B 1.0012 -0.0515 0.7309 0.049 Uiso calc R 1 . .
    C C3 0.8604(5) 0.1379(3) 0.74049(7) 0.0402(7) Uani d . 1 . .
    H H3 0.9840 0.1890 0.7304 0.048 Uiso calc R 1 . .
    C C4 0.6643(5) 0.2149(3) 0.73005(7) 0.0418(7) Uani d . 1 . .
    H H4A 0.6782 0.3132 0.7378 0.050 Uiso calc R 1 . .
    H H4B 0.5453 0.1747 0.7442 0.050 Uiso calc R 1 . .
    C C5 0.6209(5) 0.2071(3) 0.68664(7) 0.0349(6) Uani d . 1 . .
    H H5 0.7418 0.2519 0.6735 0.042 Uiso calc R 1 . .
    C C6 0.4282(5) 0.2905(3) 0.67576(8) 0.0471(8) Uani d . 1 . .
    H H6A 0.4447 0.3872 0.6847 0.057 Uiso calc R 1 . .
    H H6B 0.3047 0.2506 0.6886 0.057 Uiso calc R 1 . .
    C C7 0.3937(5) 0.2900(3) 0.63221(8) 0.0435(7) Uani d . 1 . .
    H H7A 0.2613 0.3379 0.6263 0.052 Uiso calc R 1 . .
    H H7B 0.5079 0.3417 0.6196 0.052 Uiso calc R 1 . .
    C C8 0.3860(4) 0.1422(3) 0.61610(6) 0.0295(5) Uani d . 1 . .
    H H8 0.2630 0.0937 0.6274 0.035 Uiso calc R 1 . .
    C C9 0.5849(4) 0.0615(3) 0.62748(6) 0.0274(5) Uani d . 1 . .
    H H9 0.7049 0.1168 0.6176 0.033 Uiso calc R 1 . .
    C C10 0.6112(4) 0.0558(3) 0.67195(6) 0.0294(5) Uani d . 1 . .
    C C11 0.5995(4) -0.0820(3) 0.60811(7) 0.0308(5) Uani d . 1 . .
    H H11A 0.7385 -0.1222 0.6133 0.037 Uiso calc R 1 . .
    H H11B 0.4941 -0.1443 0.6196 0.037 Uiso calc R 1 . .
    C C12 0.5651(4) -0.0757(3) 0.56452(7) 0.0297(5) Uani d . 1 . .
    H H12A 0.6806 -0.0237 0.5525 0.036 Uiso calc R 1 . .
    H H12B 0.5651 -0.1708 0.5539 0.036 Uiso calc R 1 . .
    C C13 0.3596(4) -0.0054(2) 0.55515(6) 0.0256(5) Uani d . 1 . .
    C C14 0.3631(4) 0.1415(2) 0.57245(6) 0.0270(5) Uani d . 1 . .
    H H14 0.4904 0.1877 0.5621 0.032 Uiso calc R 1 . .
    C C15 0.1770(4) 0.2139(3) 0.55379(7) 0.0332(6) Uani d . 1 . .
    H H15A 0.1951 0.3158 0.5538 0.040 Uiso calc R 1 . .
    H H15B 0.0456 0.1904 0.5670 0.040 Uiso calc R 1 . .
    C C16 0.1799(4) 0.1556(3) 0.51274(7) 0.0296(5) Uani d . 1 . .
    H H16 0.2231 0.2286 0.4941 0.035 Uiso calc R 1 . .
    C C17 0.3339(4) 0.0331(2) 0.51221(6) 0.0267(5) Uani d . 1 . .
    H H17 0.4706 0.0640 0.5015 0.032 Uiso calc R 1 . .
    C C18 0.1768(4) -0.0934(3) 0.56960(7) 0.0316(5) Uani d . 1 . .
    H H18A 0.0453 -0.0482 0.5628 0.047 Uiso calc R 1 . .
    H H18B 0.1857 -0.1028 0.5975 0.047 Uiso calc R 1 . .
    H H18C 0.1825 -0.1854 0.5578 0.047 Uiso calc R 1 . .
    C C19 0.4331(5) -0.0268(3) 0.69033(8) 0.0404(7) Uani d . 1 . .
    H H19A 0.3001 0.0032 0.6794 0.061 Uiso calc R 1 . .
    H H19B 0.4324 -0.0106 0.7180 0.061 Uiso calc R 1 . .
    H H19C 0.4532 -0.1258 0.6853 0.061 Uiso calc R 1 . .
    C C20 0.2312(4) -0.0705(3) 0.48481(7) 0.0286(5) Uani d . 1 . .
    H H20 0.2516 -0.1676 0.4941 0.034 Uiso calc R 1 . .
    C C21 0.3096(4) -0.0551(3) 0.44337(7) 0.0375(6) Uani d . 1 . .
    H H21A 0.2275 -0.1150 0.4265 0.056 Uiso calc R 1 . .
    H H21B 0.4564 -0.0820 0.4421 0.056 Uiso calc R 1 . .
    H H21C 0.2945 0.0416 0.4352 0.056 Uiso calc R 1 . .
    C C22 0.0030(4) -0.0311(3) 0.48607(7) 0.0321(6) Uani d . 1 . .
    C C23 1.0529(6) 0.1106(4) 0.79906(8) 0.0500(8) Uani d . 1 . .
    C C24 1.0304(7) 0.0994(4) 0.84196(8) 0.0692(12) Uani d . 1 . .
    H H24A 0.8840 0.1120 0.8490 0.104 Uiso calc PR 0.50 . .
    H H24B 1.1149 0.1712 0.8543 0.104 Uiso calc PR 0.50 . .
    H H24C 1.0777 0.0079 0.8504 0.104 Uiso calc PR 0.50 . .
    H H24D 1.1670 0.0820 0.8535 0.104 Uiso calc PR 0.50 . .
    H H24E 0.9362 0.0228 0.8482 0.104 Uiso calc PR 0.50 . .
    H H24F 0.9733 0.1861 0.8521 0.104 Uiso calc PR 0.50 . .
loop_
    _atom_site_aniso_label
    _atom_site_aniso_U_11
    _atom_site_aniso_U_22
    _atom_site_aniso_U_33
    _atom_site_aniso_U_12
    _atom_site_aniso_U_13
    _atom_site_aniso_U_23
    O1 0.0272(9) 0.0343(9) 0.0388(9) 0.0019(9) -0.0071(8) -0.0022(8)
    O2 0.0321(10) 0.0468(11) 0.0514(11) -0.0070(10) -0.0072(9) -0.0082(10)
    O3 0.0518(12) 0.0723(15) 0.0220(8) -0.0066(13) -0.0015(9) -0.0056(9)
    O4 0.0518(15) 0.101(2) 0.0472(13) -0.0075(17) -0.0111(11) -0.0020(14)
    C1 0.0372(14) 0.0467(16) 0.0236(11) 0.0070(14) -0.0036(11) -0.0019(11)
    C2 0.0420(15) 0.0546(17) 0.0256(11) 0.0005(16) -0.0057(12) -0.0018(12)
    C3 0.0413(15) 0.0593(18) 0.0198(11) -0.0058(16) 0.0006(11) -0.0037(11)
    C4 0.0459(16) 0.0522(16) 0.0272(12) -0.0016(16) 0.0009(12) -0.0116(12)
    C5 0.0413(15) 0.0400(14) 0.0234(11) 0.0000(14) 0.0007(11) -0.0054(10)
    C6 0.060(2) 0.0486(17) 0.0327(13) 0.0151(17) -0.0029(14) -0.0143(13)
    C7 0.0559(18) 0.0389(15) 0.0357(13) 0.0149(15) -0.0072(14) -0.0090(12)
    C8 0.0292(12) 0.0350(13) 0.0245(10) 0.0043(12) 0.0032(10) -0.0034(10)
    C9 0.0298(12) 0.0319(12) 0.0206(10) -0.0013(11) 0.0018(9) -0.0005(9)
    C10 0.0307(13) 0.0358(13) 0.0216(10) -0.0014(12) 0.0013(10) -0.0013(10)
    C11 0.0317(13) 0.0333(13) 0.0274(11) 0.0096(12) -0.0047(10) -0.0030(10)
    C12 0.0292(12) 0.0357(13) 0.0241(11) 0.0052(11) -0.0002(9) -0.0040(10)
    C13 0.0250(11) 0.0285(11) 0.0232(10) 0.0002(10) 0.0019(9) -0.0003(9)
    C14 0.0291(12) 0.0279(11) 0.0239(10) 0.0014(11) 0.0008(10) -0.0006(9)
    C15 0.0373(14) 0.0303(12) 0.0321(12) 0.0074(12) -0.0040(11) -0.0021(11)
    C16 0.0301(13) 0.0292(12) 0.0294(11) -0.0004(11) -0.0035(10) 0.0016(10)
    C17 0.0264(12) 0.0297(11) 0.0239(10) -0.0033(11) 0.0009(9) 0.0007(10)
    C18 0.0287(12) 0.0335(13) 0.0324(12) -0.0024(12) 0.0021(10) 0.0043(11)
    C19 0.0386(15) 0.0549(18) 0.0278(12) -0.0098(15) 0.0005(11) 0.0057(13)
    C20 0.0323(13) 0.0299(12) 0.0238(10) -0.0023(11) -0.0012(10) -0.0013(10)
    C21 0.0382(14) 0.0466(15) 0.0277(11) -0.0043(14) 0.0017(11) -0.0054(11)
    C22 0.0319(13) 0.0337(13) 0.0306(12) -0.0022(12) -0.0008(11) 0.0016(11)
    C23 0.063(2) 0.0545(19) 0.0323(14) -0.0132(19) -0.0128(15) -0.0006(14)
    C24 0.093(3) 0.083(3) 0.0313(15) -0.030(3) -0.0172(17) 0.0083(17)
_geom_special_details
;
All esds (except the esd in the dihedral angle between two l.s. planes) are
estimated using the full covariance matrix. The cell esds are taken into
account individually in the estimation of esds in distances, angles and
torsion angles; correlations between esds in cell parameters are only used
when they are defined by crystal symmetry. An approximate (isotropic)
treatment of cell esds is used for estimating esds involving l.s. planes.
;
loop_
    _geom_bond_atom_site_label_1
    _geom_bond_atom_site_label_2
    _geom_bond_site_symmetry_2
    _geom_bond_distance
    _geom_bond_publ_flag
    O1 C22 . 1.357(3) ?
    O1 C16 . 1.460(3) ?
    O2 C22 . 1.202(3) ?
    O3 C23 . 1.342(4) ?
    O3 C3 . 1.475(3) ?
    O4 C23 . 1.200(4) ?
    C1 C10 . 1.535(4) ?
    C1 C2 . 1.542(3) ?
    C1 H1A . 0.9900 ?
    C1 H1B . 0.9900 ?
    C2 C3 . 1.514(4) ?
    C2 H2A . 0.9900 ?
    C2 H2B . 0.9900 ?
    C3 C4 . 1.508(4) ?
    C3 H3 . 1.0000 ?
    C4 C5 . 1.545(3) ?
    C4 H4A . 0.9900 ?
    C4 H4B . 0.9900 ?
    C5 C6 . 1.525(4) ?
    C5 C10 . 1.549(4) ?
    C5 H5 . 1.0000 ?
    C6 C7 . 1.539(4) ?
    C6 H6A . 0.9900 ?
    C6 H6B . 0.9900 ?
    C7 C8 . 1.534(4) ?
    C7 H7A . 0.9900 ?
    C7 H7B . 0.9900 ?
    C8 C14 . 1.533(3) ?
    C8 C9 . 1.548(3) ?
    C8 H8 . 1.0000 ?
    C9 C11 . 1.545(3) ?
    C9 C10 . 1.565(3) ?
    C9 H9 . 1.0000 ?
    C10 C19 . 1.536(4) ?
    C11 C12 . 1.541(3) ?
    C11 H11A . 0.9900 ?
    C11 H11B . 0.9900 ?
    C12 C13 . 1.520(3) ?
    C12 H12A . 0.9900 ?
    C12 H12B . 0.9900 ?
    C13 C18 . 1.535(3) ?
    C13 C14 . 1.542(3) ?
    C13 C17 . 1.555(3) ?
    C14 C15 . 1.531(3) ?
    C14 H14 . 1.0000 ?
    C15 C16 . 1.541(3) ?
    C15 H15A . 0.9900 ?
    C15 H15B . 0.9900 ?
    C16 C17 . 1.543(4) ?
    C16 H16 . 1.0000 ?
    C17 C20 . 1.534(3) ?
    C17 H17 . 1.0000 ?
    C18 H18A . 0.9800 ?
    C18 H18B . 0.9800 ?
    C18 H18C . 0.9800 ?
    C19 H19A . 0.9800 ?
    C19 H19B . 0.9800 ?
    C19 H19C . 0.9800 ?
    C20 C22 . 1.515(4) ?
    C20 C21 . 1.541(3) ?
    C20 H20 . 1.0000 ?
    C21 H21A . 0.9800 ?
    C21 H21B . 0.9800 ?
    C21 H21C . 0.9800 ?
    C23 C24 . 1.510(4) ?
    C24 H24A . 0.9800 ?
    C24 H24B . 0.9800 ?
    C24 H24C . 0.9800 ?
    C24 H24D . 0.9800 ?
    C24 H24E . 0.9800 ?
    C24 H24F . 0.9800 ?
loop_
    _geom_angle_atom_site_label_1
    _geom_angle_atom_site_label_2
    _geom_angle_atom_site_label_3
    _geom_angle_site_symmetry_1
    _geom_angle_site_symmetry_3
    _geom_angle
    _geom_angle_publ_flag
    C22 O1 C16 . . 111.24(19) ?
    C23 O3 C3 . . 117.3(2) ?
    C10 C1 C2 . . 112.8(2) ?
    C10 C1 H1A . . 109.0 ?
    C2 C1 H1A . . 109.0 ?
    C10 C1 H1B . . 109.0 ?
    C2 C1 H1B . . 109.0 ?
    H1A C1 H1B . . 107.8 ?
    C3 C2 C1 . . 110.7(2) ?
    C3 C2 H2A . . 109.5 ?
    C1 C2 H2A . . 109.5 ?
    C3 C2 H2B . . 109.5 ?
    C1 C2 H2B . . 109.5 ?
    H2A C2 H2B . . 108.1 ?
    O3 C3 C4 . . 106.0(2) ?
    O3 C3 C2 . . 109.0(2) ?
    C4 C3 C2 . . 113.1(3) ?
    O3 C3 H3 . . 109.5 ?
    C4 C3 H3 . . 109.5 ?
    C2 C3 H3 . . 109.5 ?
    C3 C4 C5 . . 111.4(2) ?
    C3 C4 H4A . . 109.4 ?
    C5 C4 H4A . . 109.4 ?
    C3 C4 H4B . . 109.4 ?
    C5 C4 H4B . . 109.4 ?
    H4A C4 H4B . . 108.0 ?
    C6 C5 C4 . . 111.4(2) ?
    C6 C5 C10 . . 112.5(2) ?
    C4 C5 C10 . . 112.3(2) ?
    C6 C5 H5 . . 106.7 ?
    C4 C5 H5 . . 106.7 ?
    C10 C5 H5 . . 106.7 ?
    C5 C6 C7 . . 111.2(2) ?
    C5 C6 H6A . . 109.4 ?
    C7 C6 H6A . . 109.4 ?
    C5 C6 H6B . . 109.4 ?
    C7 C6 H6B . . 109.4 ?
    H6A C6 H6B . . 108.0 ?
    C8 C7 C6 . . 111.8(2) ?
    C8 C7 H7A . . 109.3 ?
    C6 C7 H7A . . 109.3 ?
    C8 C7 H7B . . 109.3 ?
    C6 C7 H7B . . 109.3 ?
    H7A C7 H7B . . 107.9 ?
    C14 C8 C7 . . 111.9(2) ?
    C14 C8 C9 . . 109.43(19) ?
    C7 C8 C9 . . 110.3(2) ?
    C14 C8 H8 . . 108.4 ?
    C7 C8 H8 . . 108.4 ?
    C9 C8 H8 . . 108.4 ?
    C11 C9 C8 . . 112.9(2) ?
    C11 C9 C10 . . 113.4(2) ?
    C8 C9 C10 . . 111.22(19) ?
    C11 C9 H9 . . 106.2 ?
    C8 C9 H9 . . 106.2 ?
    C10 C9 H9 . . 106.2 ?
    C1 C10 C19 . . 108.6(2) ?
    C1 C10 C5 . . 107.3(2) ?
    C19 C10 C5 . . 112.4(2) ?
    C1 C10 C9 . . 110.3(2) ?
    C19 C10 C9 . . 110.7(2) ?
    C5 C10 C9 . . 107.5(2) ?
    C12 C11 C9 . . 112.9(2) ?
    C12 C11 H11A . . 109.0 ?
    C9 C11 H11A . . 109.0 ?
    C12 C11 H11B . . 109.0 ?
    C9 C11 H11B . . 109.0 ?
    H11A C11 H11B . . 107.8 ?
    C13 C12 C11 . . 110.8(2) ?
    C13 C12 H12A . . 109.5 ?
    C11 C12 H12A . . 109.5 ?
    C13 C12 H12B . . 109.5 ?
    C11 C12 H12B . . 109.5 ?
    H12A C12 H12B . . 108.1 ?
    C12 C13 C18 . . 110.31(19) ?
    C12 C13 C14 . . 108.3(2) ?
    C18 C13 C14 . . 113.0(2) ?
    C12 C13 C17 . . 114.01(19) ?
    C18 C13 C17 . . 111.6(2) ?
    C14 C13 C17 . . 99.24(18) ?
    C15 C14 C8 . . 119.8(2) ?
    C15 C14 C13 . . 103.99(19) ?
    C8 C14 C13 . . 113.3(2) ?
    C15 C14 H14 . . 106.3 ?
    C8 C14 H14 . . 106.3 ?
    C13 C14 H14 . . 106.3 ?
    C14 C15 C16 . . 102.75(19) ?
    C14 C15 H15A . . 111.2 ?
    C16 C15 H15A . . 111.2 ?
    C14 C15 H15B . . 111.2 ?
    C16 C15 H15B . . 111.2 ?
    H15A C15 H15B . . 109.1 ?
    O1 C16 C15 . . 111.9(2) ?
    O1 C16 C17 . . 105.15(19) ?
    C15 C16 C17 . . 107.39(19) ?
    O1 C16 H16 . . 110.7 ?
    C15 C16 H16 . . 110.7 ?
    C17 C16 H16 . . 110.7 ?
    C20 C17 C16 . . 103.4(2) ?
    C20 C17 C13 . . 119.5(2) ?
    C16 C17 C13 . . 103.87(18) ?
    C20 C17 H17 . . 109.8 ?
    C16 C17 H17 . . 109.8 ?
    C13 C17 H17 . . 109.8 ?
    C13 C18 H18A . . 109.5 ?
    C13 C18 H18B . . 109.5 ?
    H18A C18 H18B . . 109.5 ?
    C13 C18 H18C . . 109.5 ?
    H18A C18 H18C . . 109.5 ?
    H18B C18 H18C . . 109.5 ?
    C10 C19 H19A . . 109.5 ?
    C10 C19 H19B . . 109.5 ?
    H19A C19 H19B . . 109.5 ?
    C10 C19 H19C . . 109.5 ?
    H19A C19 H19C . . 109.5 ?
    H19B C19 H19C . . 109.5 ?
    C22 C20 C17 . . 103.6(2) ?
    C22 C20 C21 . . 108.6(2) ?
    C17 C20 C21 . . 112.5(2) ?
    C22 C20 H20 . . 110.6 ?
    C17 C20 H20 . . 110.6 ?
    C21 C20 H20 . . 110.6 ?
    C20 C21 H21A . . 109.5 ?
    C20 C21 H21B . . 109.5 ?
    H21A C21 H21B . . 109.5 ?
    C20 C21 H21C . . 109.5 ?
    H21A C21 H21C . . 109.5 ?
    H21B C21 H21C . . 109.5 ?
    O2 C22 O1 . . 120.9(2) ?
    O2 C22 C20 . . 128.7(2) ?
    O1 C22 C20 . . 110.4(2) ?
    O4 C23 O3 . . 124.6(3) ?
    O4 C23 C24 . . 124.8(3) ?
    O3 C23 C24 . . 110.6(3) ?
    C23 C24 H24A . . 109.5 ?
    C23 C24 H24B . . 109.5 ?
    H24A C24 H24B . . 109.5 ?
    C23 C24 H24C . . 109.5 ?
    H24A C24 H24C . . 109.5 ?
    H24B C24 H24C . . 109.5 ?
    C23 C24 H24D . . 109.5 ?
    H24A C24 H24D . . 141.1 ?
    H24B C24 H24D . . 56.3 ?
    H24C C24 H24D . . 56.3 ?
    C23 C24 H24E . . 109.5 ?
    H24A C24 H24E . . 56.3 ?
    H24B C24 H24E . . 141.1 ?
    H24C C24 H24E . . 56.3 ?
    H24D C24 H24E . . 109.5 ?
    C23 C24 H24F . . 109.5 ?
    H24A C24 H24F . . 56.3 ?
    H24B C24 H24F . . 56.3 ?
    H24C C24 H24F . . 141.1 ?
    H24D C24 H24F . . 109.5 ?
    H24E C24 H24F . . 109.5 ?
loop_
    _geom_torsion_atom_site_label_1
    _geom_torsion_atom_site_label_2
    _geom_torsion_atom_site_label_3
    _geom_torsion_atom_site_label_4
    _geom_torsion_site_symmetry_1
    _geom_torsion_site_symmetry_2
    _geom_torsion_site_symmetry_3
    _geom_torsion_site_symmetry_4
    _geom_torsion
    _geom_torsion_publ_flag
    C10 C1 C2 C3 . . . . -56.4(3) ?
    C23 O3 C3 C4 . . . . -160.7(3) ?
    C23 O3 C3 C2 . . . . 77.2(4) ?
    C1 C2 C3 O3 . . . . 170.4(2) ?
    C1 C2 C3 C4 . . . . 52.7(3) ?
    O3 C3 C4 C5 . . . . -172.0(2) ?
    C2 C3 C4 C5 . . . . -52.6(3) ?
    C3 C4 C5 C6 . . . . -177.4(3) ?
    C3 C4 C5 C10 . . . . 55.4(3) ?
    C4 C5 C6 C7 . . . . 176.4(3) ?
    C10 C5 C6 C7 . . . . -56.5(3) ?
    C5 C6 C7 C8 . . . . 54.1(4) ?
    C6 C7 C8 C14 . . . . -177.0(2) ?
    C6 C7 C8 C9 . . . . -55.0(3) ?
    C14 C8 C9 C11 . . . . -49.6(3) ?
    C7 C8 C9 C11 . . . . -173.0(2) ?
    C14 C8 C9 C10 . . . . -178.4(2) ?
    C7 C8 C9 C10 . . . . 58.2(3) ?
    C2 C1 C10 C19 . . . . -64.1(3) ?
    C2 C1 C10 C5 . . . . 57.6(3) ?
    C2 C1 C10 C9 . . . . 174.4(2) ?
    C6 C5 C10 C1 . . . . 176.5(2) ?
    C4 C5 C10 C1 . . . . -56.8(3) ?
    C6 C5 C10 C19 . . . . -64.2(3) ?
    C4 C5 C10 C19 . . . . 62.5(3) ?
    C6 C5 C10 C9 . . . . 57.8(3) ?
    C4 C5 C10 C9 . . . . -175.5(2) ?
    C11 C9 C10 C1 . . . . 56.3(3) ?
    C8 C9 C10 C1 . . . . -175.2(2) ?
    C11 C9 C10 C19 . . . . -63.9(3) ?
    C8 C9 C10 C19 . . . . 64.6(3) ?
    C11 C9 C10 C5 . . . . 173.0(2) ?
    C8 C9 C10 C5 . . . . -58.5(3) ?
    C8 C9 C11 C12 . . . . 50.2(3) ?
    C10 C9 C11 C12 . . . . 177.8(2) ?
    C9 C11 C12 C13 . . . . -54.8(3) ?
    C11 C12 C13 C18 . . . . -65.7(3) ?
    C11 C12 C13 C14 . . . . 58.4(3) ?
    C11 C12 C13 C17 . . . . 167.8(2) ?
    C7 C8 C14 C15 . . . . -57.9(3) ?
    C9 C8 C14 C15 . . . . 179.6(2) ?
    C7 C8 C14 C13 . . . . 178.7(2) ?
    C9 C8 C14 C13 . . . . 56.2(3) ?
    C12 C13 C14 C15 . . . . 167.09(19) ?
    C18 C13 C14 C15 . . . . -70.4(2) ?
    C17 C13 C14 C15 . . . . 47.9(2) ?
    C12 C13 C14 C8 . . . . -61.2(3) ?
    C18 C13 C14 C8 . . . . 61.3(3) ?
    C17 C13 C14 C8 . . . . 179.6(2) ?
    C8 C14 C15 C16 . . . . -165.0(2) ?
    C13 C14 C15 C16 . . . . -37.2(2) ?
    C22 O1 C16 C15 . . . . -132.0(2) ?
    C22 O1 C16 C17 . . . . -15.7(2) ?
    C14 C15 C16 O1 . . . . 126.4(2) ?
    C14 C15 C16 C17 . . . . 11.5(3) ?
    O1 C16 C17 C20 . . . . 24.1(2) ?
    C15 C16 C17 C20 . . . . 143.4(2) ?
    O1 C16 C17 C13 . . . . -101.4(2) ?
    C15 C16 C17 C13 . . . . 17.9(3) ?
    C12 C13 C17 C20 . . . . 91.2(3) ?
    C18 C13 C17 C20 . . . . -34.6(3) ?
    C14 C13 C17 C20 . . . . -153.9(2) ?
    C12 C13 C17 C16 . . . . -154.3(2) ?
    C18 C13 C17 C16 . . . . 79.8(2) ?
    C14 C13 C17 C16 . . . . -39.5(2) ?
    C16 C17 C20 C22 . . . . -23.4(2) ?
    C13 C17 C20 C22 . . . . 91.3(3) ?
    C16 C17 C20 C21 . . . . 93.7(2) ?
    C13 C17 C20 C21 . . . . -151.6(2) ?
    C16 O1 C22 O2 . . . . -178.0(2) ?
    C16 O1 C22 C20 . . . . 0.3(3) ?
    C17 C20 C22 O2 . . . . -166.6(3) ?
    C21 C20 C22 O2 . . . . 73.6(4) ?
    C17 C20 C22 O1 . . . . 15.2(3) ?
    C21 C20 C22 O1 . . . . -104.6(2) ?
    C3 O3 C23 O4 . . . . 5.5(5) ?
    C3 O3 C23 C24 . . . . -175.0(3) ?
loop_
    _geom_hbond_atom_site_label_D
    _geom_hbond_atom_site_label_H
    _geom_hbond_atom_site_label_A
    _geom_hbond_site_symmetry_A
    _geom_hbond_distance_DH
    _geom_hbond_distance_HA
    _geom_hbond_distance_DA
    _geom_hbond_angle_DHA
    C16 H16 O1 3_556 1.00 2.36 3.116(3) 131
    C18 H18A O1 . 0.98 2.58 3.246(3) 126
