# Supplementary material for: 5α-Dihydro­vespertilin acetate
Source: Acta Crystallogr Sect E Struct Rep Online. 2010 Feb 13;66(Pt 3):o598. doi: 10.1107/S160053681000512X (PMC2983680; doi:10.1107/S160053681000512X)
Supplement: Supplementary file 2 [file e-66-0o598-Isup2.hkl]

#
# h,k,l, Fc-squared, Fo-squared, sigma(Fo-squared) and status flag
#
data_I
_shelx_title ' Compound X'
_shelx_refln_list_code          4
_shelx_F_calc_maximum      115.74
_exptl_crystal_F_000       848.00
_reflns_d_resolution_high  0.7705
 
loop_
 _symmetry_equiv_pos_as_xyz
 'x, y, z'
 '-x+1/2, -y, z+1/2'
 'x+1/2, -y+1/2, -z'
 '-x, y+1/2, -z+1/2'
 
_cell_length_a     6.4256
_cell_length_b     9.6527
_cell_length_c    34.9530
_cell_angle_alpha  90.000
_cell_angle_beta   90.000
_cell_angle_gamma  90.000
 
_shelx_F_squared_multiplier     1.000
 
loop_
 _refln_index_h
 _refln_index_k
 _refln_index_l
 _refln_F_squared_calc
 _refln_F_squared_meas
 _refln_F_squared_sigma
 _refln_observed_status
   2   0   0       66.03       76.15      3.39 o
   6   0   0      356.89      339.83     12.73 o
   8   0   0        7.61       18.34      3.70 o
   1   1   0      866.86      802.95     15.29 o
   2   1   0       86.89       86.86      1.82 o
   3   1   0     3295.87     3634.43     79.34 o
   4   1   0      720.65      712.15     13.82 o
   5   1   0       35.27       42.86      2.40 o
   6   1   0       78.38       79.39      3.65 o
   7   1   0      108.44      116.35      6.28 o
   8   1   0        1.77       -1.73      1.85 o
   1   2   0     4894.92     4117.72     76.14 o
   2   2   0      135.60      118.92      2.35 o
   3   2   0     1481.83     1558.59     34.92 o
   4   2   0        8.63       12.67      0.85 o
   5   2   0      111.37      144.65      4.67 o
   6   2   0       10.04        4.29      1.61 o
   8   2   0        0.01        2.09      2.21 o
   1   3   0       49.90       52.08      1.71 o
   2   3   0       75.40       82.88      2.16 o
   3   3   0      298.01      293.77      5.18 o
   4   3   0       71.20       79.96      2.12 o
   5   3   0        2.02        1.97      1.15 o
   6   3   0        0.13       -0.12      1.54 o
   8   3   0       30.09       33.67      2.50 o
   0   4   0     2363.72     2242.32     51.08 o
   1   4   0      109.04      113.57      3.44 o
   2   4   0       74.95       75.02      2.25 o
   3   4   0      664.86      648.57     11.54 o
   4   4   0       16.25       15.67      0.94 o
   5   4   0       33.68       30.15      1.30 o
   6   4   0        3.01       11.76      1.78 o
   7   4   0       14.17       19.56      2.86 o
   1   5   0      148.73      133.45      3.99 o
   2   5   0     1259.80     1189.20     30.51 o
   3   5   0      230.98      215.20      6.33 o
   4   5   0        0.01        2.32      1.28 o
   5   5   0        6.55       11.25      1.30 o
   6   5   0      185.72      144.39      6.74 o
   7   5   0        0.91       -2.79      2.92 o
   0   6   0      584.17      517.52     12.76 o
   1   6   0      402.90      399.07      8.62 o
   2   6   0       30.42       40.50      1.92 o
   3   6   0       25.34       23.88      1.37 o
   4   6   0      189.93      183.25      5.26 o
   5   6   0       78.24       69.16      4.30 o
   6   6   0      106.59      108.12      6.73 o
   7   6   0       25.48       23.77      4.32 o
   1   7   0      121.15      104.12      3.97 o
   2   7   0      138.08      141.81      4.11 o
   3   7   0     1496.25     1438.36     28.63 o
   4   7   0        1.82       -0.12      1.77 o
   5   7   0        4.92        9.32      1.64 o
   0   8   0        8.79       14.66      2.89 o
   1   8   0      450.31      463.08     13.93 o
   2   8   0        7.50       11.40      1.97 o
   3   8   0      202.51      206.43      8.99 o
   4   8   0       38.77       42.58      2.40 o
   5   8   0        3.93        6.26      1.41 o
   6   8   0      107.40      137.98      8.62 o
   1   9   0       56.64       67.20      3.54 o
   2   9   0       35.38       30.86      2.51 o
   3   9   0       12.13        5.22      2.56 o
   4   9   0       65.20       75.21      5.05 o
   5   9   0        8.54       15.24      2.52 o
   0  10   0       86.39       96.77      5.95 o
   1  10   0       10.78       24.62      2.57 o
   2  10   0       23.32       26.81      2.57 o
   3  10   0        0.04       17.24      3.22 o
   4  10   0        0.11       13.76      3.12 o
   5  10   0        3.45        3.13      2.33 o
   1  11   0        7.56        1.62      2.20 o
   2  11   0       17.09       33.67      4.00 o
   3  11   0        1.93        5.95      3.05 o
   0  12   0        2.83        6.15      2.57 o
   1  12   0       13.20       18.15      2.76 o
   2  12   0        2.90        3.85      1.65 o
   1   0   1     1558.78     1596.28     24.99 o
   2   0   1     1063.66     1008.42     23.29 o
   3   0   1      241.65      213.93      5.68 o
   4   0   1        0.56        0.00      1.16 o
   5   0   1     1141.05     1114.52     21.61 o
   6   0   1       99.57       92.58      4.15 o
   7   0   1       14.52        9.79      3.18 o
   8   0   1      137.18      118.46      5.63 o
   1   1   1     1337.49     1116.07     49.05 o
   2   1   1       49.72       47.12      4.66 o
   3   1   1      552.88      607.49      8.27 o
   4   1   1      228.09      250.12      4.44 o
   5   1   1     1103.83     1056.46     17.59 o
   6   1   1      116.28      109.71     10.75 o
   7   1   1       38.42       44.18      1.94 o
   8   1   1       44.48       47.29      2.47 o
   0   2   1    13396.45    11735.33    366.91 o
   1   2   1      737.64      646.13      8.92 o
   2   2   1     1076.89     1095.92     17.85 o
   3   2   1      903.27      899.94     18.12 o
   4   2   1     1297.37     1400.02     28.22 o
   5   2   1      643.69      625.00     12.57 o
   6   2   1       19.55       26.37      2.21 o
   7   2   1       19.99       19.98      1.96 o
   8   2   1      154.50      165.90     16.07 o
   0   3   1    10259.47     9635.00    302.81 o
   1   3   1      649.20      650.20     13.42 o
   2   3   1     1235.43     1194.13     17.72 o
   3   3   1     1172.80     1169.61     22.10 o
   4   3   1       39.39       46.57      2.26 o
   5   3   1       50.96       50.88      8.50 o
   6   3   1       84.44       86.10      3.53 o
   7   3   1       11.54       16.12      1.47 o
   8   3   1       20.13       29.33      5.91 o
   0   4   1       20.99       22.01      0.71 o
   1   4   1     1595.90     1546.16     23.02 o
   2   4   1       57.87       57.78      3.36 o
   3   4   1      170.34      155.74      2.91 o
   4   4   1      177.55      171.26      3.39 o
   5   4   1       24.91       24.86      0.95 o
   6   4   1       79.53       77.37     13.45 o
   7   4   1       21.58       11.76      1.85 o
   0   5   1     1093.02     1140.61     18.94 o
   1   5   1       36.51       27.57      0.87 o
   2   5   1       90.55       90.69      6.42 o
   3   5   1      169.91      160.27      3.96 o
   4   5   1        2.87        4.31      0.69 o
   5   5   1       76.99       73.44      6.31 o
   6   5   1       67.96       76.95      3.95 o
   7   5   1       87.32      102.81      7.21 o
   0   6   1      630.25      631.66     10.84 o
   1   6   1      215.51      233.75     10.12 o
   2   6   1      283.58      261.56      5.16 o
   3   6   1      292.96      287.76      5.00 o
   4   6   1       19.38       20.72      1.11 o
   5   6   1       36.96       29.59      5.29 o
   6   6   1       31.22       26.95      2.83 o
   7   6   1       91.04       87.01      4.62 o
   0   7   1      138.56      131.72      4.70 o
   1   7   1       63.51       83.30      5.17 o
   2   7   1     3043.09     2913.72     39.50 o
   3   7   1      187.21      167.61      3.42 o
   4   7   1      250.60      254.03      7.05 o
   5   7   1       54.33       61.49      4.22 o
   6   7   1      111.94      119.37      5.30 o
   0   8   1        4.11        7.10      1.38 o
   1   8   1      417.34      425.81      9.13 o
   2   8   1      374.14      376.24     11.02 o
   3   8   1       24.97       18.64      3.72 o
   4   8   1       51.64       47.88      3.88 o
   5   8   1       37.00       38.01      1.69 o
   6   8   1       43.31       51.79      3.24 o
   0   9   1      124.23      136.21      5.54 o
   1   9   1      113.89      114.73      4.15 o
   2   9   1      194.18      185.06     10.55 o
   3   9   1       43.47       46.75      2.76 o
   4   9   1      117.38      113.92      9.70 o
   5   9   1       41.56       54.24      5.18 o
   0  10   1        5.01        6.54      1.49 o
   1  10   1       59.25       61.67      2.27 o
   2  10   1        7.41       15.63      4.89 o
   4  10   1       25.83       26.98      5.12 o
   5  10   1        5.02        0.15      2.78 o
   0  11   1        5.58        2.55      3.23 o
   1  11   1       21.26       20.14      2.34 o
   2  11   1       10.41       14.81      1.70 o
   3  11   1       26.49       24.92      2.45 o
   0  12   1       83.82      108.12      5.15 o
   1  12   1        9.51       17.09      1.90 o
   2  12   1       10.48        8.10      4.27 o
   1   0   2        8.57        4.20      0.35 o
   2   0   2      183.75      201.51      7.04 o
   3   0   2       19.41       17.43      1.35 o
   4   0   2      614.68      639.81     12.01 o
   5   0   2      374.59      379.07      7.98 o
   6   0   2      466.02      444.69     11.37 o
   7   0   2        7.41        8.92      2.19 o
   8   0   2        1.01        1.97      2.91 o
   2   1   2        7.67       12.81      0.46 o
   3   1   2      573.43      586.84      7.28 o
   4   1   2     1280.37     1317.46     18.81 o
   5   1   2     1208.84     1083.58     17.82 o
   6   1   2       74.86       65.31      3.38 o
   7   1   2        5.87        4.17      1.70 o
   8   1   2        1.38        3.79      1.29 o
   0   2   2     3620.43     3332.74    105.86 o
   1   2   2     4242.09     3988.97     71.32 o
   2   2   2      629.66      595.91     20.68 o
   3   2   2     1643.46     1650.00     19.71 o
   4   2   2       22.69       23.87      0.74 o
   5   2   2       35.23       41.22      2.64 o
   6   2   2       99.30       93.41      2.80 o
   7   2   2       27.18       30.59      8.18 o
   8   2   2       21.83       33.28      2.78 o
   0   3   2     1108.94     1018.04     23.40 o
   1   3   2      310.11      274.75      4.93 o
   2   3   2      491.64      505.57     14.74 o
   3   3   2      373.80      379.71      5.35 o
   4   3   2      171.78      164.75      4.56 o
   5   3   2      138.04      134.25      6.48 o
   6   3   2      396.17      376.97     12.34 o
   7   3   2        1.05        4.20      1.99 o
   0   4   2      286.70      307.24      8.32 o
   1   4   2      148.82      156.29      4.32 o
   2   4   2      626.64      587.89      9.38 o
   3   4   2      515.01      540.57      7.76 o
   4   4   2       40.58       38.24      1.74 o
   5   4   2      374.77      344.83      6.23 o
   6   4   2       20.04       18.84      3.19 o
   7   4   2        3.18       14.79      5.75 o
   0   5   2      105.33      121.53      3.09 o
   1   5   2     1831.15     1906.97     28.51 o
   2   5   2     1001.76      983.92     13.88 o
   3   5   2      347.48      310.41      8.73 o
   4   5   2       15.35       12.23      0.92 o
   5   5   2       65.59       64.14      2.03 o
   6   5   2       93.62       89.80     11.01 o
   7   5   2       67.84       66.18     11.28 o
   0   6   2      563.92      549.40     12.14 o
   1   6   2      453.94      464.35     26.93 o
   2   6   2     1351.31     1372.64     44.11 o
   3   6   2     1492.82     1454.80     27.04 o
   4   6   2       56.42       58.08      4.05 o
   5   6   2      110.80       98.47      5.86 o
   6   6   2       34.26       28.34      2.29 o
   7   6   2       56.85       62.50     16.38 o
   0   7   2       31.50       30.50      2.39 o
   1   7   2       34.49       43.53      3.81 o
   2   7   2      100.80      104.57      2.44 o
   3   7   2      137.99      141.81      2.72 o
   4   7   2       13.08       15.30      1.30 o
   5   7   2      121.75      119.97      3.40 o
   6   7   2       89.46       90.75     15.27 o
   0   8   2      216.92      252.45      8.23 o
   1   8   2      322.10      342.19      7.44 o
   2   8   2       32.37       32.48      6.45 o
   3   8   2      265.37      270.40      7.76 o
   4   8   2       15.36       10.91      1.35 o
   5   8   2       16.51       21.84      2.58 o
   6   8   2       28.52       36.85      2.82 o
   0   9   2       18.65       21.71      2.21 o
   1   9   2        5.14        8.81      4.12 o
   2   9   2      144.78      149.99      4.02 o
   3   9   2       47.95       53.49      2.65 o
   4   9   2       14.15       10.97      1.61 o
   5   9   2       43.24       39.87      2.94 o
   0  10   2        8.03        7.45      1.77 o
   1  10   2      105.88      118.45      3.57 o
   2  10   2       86.75       97.97      8.09 o
   3  10   2       37.83       35.32      4.83 o
   4  10   2        0.87        4.89      2.82 o
   5  10   2        6.61        4.94      4.30 o
   0  11   2        0.24        0.12      2.00 o
   1  11   2       76.10      100.53      3.20 o
   2  11   2       11.33       10.01      1.53 o
   3  11   2       19.74       30.74      3.71 o
   0  12   2       64.19       63.03      6.34 o
   1  12   2        9.45       17.64      3.89 o
   2  12   2        1.61        1.78      3.50 o
   2   0   3        7.77        4.51      0.45 o
   3   0   3      536.10      536.83      8.49 o
   4   0   3        0.47        4.20      0.93 o
   5   0   3      850.62      895.33     20.65 o
   6   0   3      545.53      535.33     20.97 o
   7   0   3       61.50       55.23      3.53 o
   8   0   3       36.03       45.31      3.34 o
   0   1   3      543.82      444.69     14.56 o
   2   1   3     3988.60     3881.04     49.42 o
   3   1   3     1477.57     1506.09     17.87 o
   4   1   3      502.13      482.01      6.57 o
   5   1   3      246.29      242.45      8.57 o
   6   1   3      144.17      139.63      9.62 o
   7   1   3        8.11        8.04      1.19 o
   8   1   3       27.33       30.93      3.45 o
   0   2   3     1858.49     1604.06     50.11 o
   1   2   3     3525.53     3330.73     51.89 o
   2   2   3      659.50      721.24     10.46 o
   3   2   3     1596.44     1652.88     32.06 o
   4   2   3        4.37        6.54      0.31 o
   5   2   3       46.25       52.11      2.05 o
   6   2   3       49.03       41.13      1.86 o
   7   2   3       22.62       25.48      2.76 o
   8   2   3       13.44       16.16      1.82 o
   0   3   3     1659.99     1579.95     52.31 o
   1   3   3      716.91      683.88     13.46 o
   2   3   3     1087.68      988.94     26.71 o
   3   3   3     2327.41     2461.28     34.97 o
   4   3   3      113.62      115.65      1.78 o
   5   3   3      167.66      176.04     10.64 o
   6   3   3       15.79       15.89      1.37 o
   7   3   3       97.14      110.77      3.12 o
   0   4   3      116.01      132.71      5.71 o
   1   4   3     1400.73     1305.26     30.58 o
   2   4   3       90.73       80.93      3.87 o
   3   4   3      403.40      379.70     12.78 o
   4   4   3       47.37       48.25      1.43 o
   5   4   3       61.32       59.85      1.78 o
   6   4   3       10.09       12.53      2.57 o
   7   4   3       14.14       22.07      2.64 o
   0   5   3     1349.33     1473.76     28.98 o
   1   5   3     2296.85     2223.82     36.32 o
   2   5   3      250.76      261.96      4.20 o
   3   5   3      188.56      179.61      2.84 o
   4   5   3        2.90        3.20      2.33 o
   5   5   3      124.15      115.47      7.78 o
   6   5   3       26.48       28.89      2.05 o
   7   5   3       29.91       38.47      4.15 o
   0   6   3      234.39      213.31      5.04 o
   1   6   3      295.04      268.94      4.84 o
   2   6   3      345.43      316.18      6.32 o
   3   6   3      935.81      899.11     13.26 o
   4   6   3       63.13       57.30      6.81 o
   5   6   3       34.72       32.78      4.76 o
   6   6   3        9.68        7.44      2.29 o
   7   6   3      123.70      134.96      8.52 o
   0   7   3      165.80      168.10      5.32 o
   1   7   3      176.30      165.88      7.54 o
   2   7   3      790.37      802.65     14.69 o
   3   7   3      154.01      166.01      5.54 o
   4   7   3      167.94      170.09     11.37 o
   5   7   3        1.12        0.47      1.38 o
   6   7   3       18.09       18.19      2.20 o
   0   8   3      437.68      427.58     12.04 o
   1   8   3      102.64      130.20     13.15 o
   2   8   3       83.13       73.16      2.47 o
   3   8   3      316.00      288.87     27.10 o
   4   8   3       36.03       34.34      1.91 o
   5   8   3       15.17       16.86      1.31 o
   6   8   3        9.18       16.18      2.96 o
   0   9   3      186.64      178.04      6.05 o
   1   9   3       33.08       41.19      5.82 o
   2   9   3      129.53      133.04      5.77 o
   3   9   3       37.71       36.50      2.34 o
   4   9   3       69.87       81.85     10.73 o
   5   9   3       77.63       78.84     10.04 o
   0  10   3       26.69       27.48      2.49 o
   1  10   3       40.07       49.99      3.79 o
   2  10   3       10.41       12.08      1.49 o
   3  10   3       11.69       19.34      4.04 o
   4  10   3        4.43        5.95      2.32 o
   0  11   3       24.75       28.51      2.87 o
   1  11   3        8.66       13.51      1.77 o
   2  11   3       29.01       15.98      2.22 o
   3  11   3        1.76        3.61      2.34 o
   0  12   3       30.08       41.75      3.21 o
   1  12   3       12.89       14.79      2.76 o
   2  12   3        6.55       14.01      6.59 o
   2   0   4     1978.05     1935.87     30.38 o
   3   0   4        1.70        0.69      0.47 o
   4   0   4      284.00      289.35      7.34 o
   5   0   4     1635.87     1637.05     30.55 o
   6   0   4     1096.52     1063.98     25.33 o
   7   0   4       23.16       32.93      2.59 o
   8   0   4        4.90        4.42      2.22 o
   0   1   4      563.17      558.03     13.25 o
   1   1   4     7517.50     7165.01    120.39 o
   2   1   4     1923.60     1953.95     24.95 o
   3   1   4      674.83      674.34     15.41 o
   4   1   4      184.62      176.24      3.30 o
   5   1   4      201.60      213.41      3.63 o
   6   1   4       11.23       12.67      1.43 o
   7   1   4       13.16       14.93      6.81 o
   8   1   4        4.57       13.32      2.37 o
   0   2   4     2074.49     1974.98     61.36 o
   1   2   4      614.57      620.62     11.27 o
   2   2   4     5938.59     6113.40     77.06 o
   3   2   4      291.75      301.64      5.16 o
   4   2   4       76.81       75.51      1.62 o
   5   2   4      115.60      109.14      2.71 o
   6   2   4      184.93      188.85     10.23 o
   7   2   4        4.47        5.70      1.39 o
   8   2   4       37.68       28.90      2.72 o
   0   3   4     8943.25     8307.73    255.62 o
   1   3   4      735.96      714.71     13.04 o
   2   3   4      225.53      255.21      4.63 o
   3   3   4      715.68      763.25     36.34 o
   4   3   4       79.99       77.89      1.60 o
   5   3   4      135.99      140.73      2.75 o
   6   3   4       37.45       27.27      1.54 o
   7   3   4       12.62       23.86      5.70 o
   8   3   4       24.06       29.79      3.65 o
   0   4   4       38.31       33.06      2.36 o
   1   4   4        4.71        6.00      1.40 o
   2   4   4      428.76      412.93      6.63 o
   3   4   4      303.43      316.65      4.75 o
   4   4   4       61.79       62.97      4.21 o
   5   4   4      112.07      102.93      4.66 o
   6   4   4       19.46       18.63      2.32 o
   1   5   4      243.73      273.42     13.62 o
   2   5   4       93.55       91.31      1.88 o
   3   5   4      238.85      238.20      3.98 o
   4   5   4        5.19        7.75      1.15 o
   5   5   4      120.80      116.06      5.14 o
   6   5   4       31.38       30.46      2.34 o
   7   5   4       40.23       41.54      3.28 o
   0   6   4       15.93       26.37      1.11 o
   1   6   4      905.06      922.23     12.73 o
   2   6   4      190.37      183.87      4.39 o
   3   6   4      186.59      171.73      3.67 o
   4   6   4      294.46      284.21      5.52 o
   5   6   4       46.03       44.66      2.27 o
   6   6   4       21.35       23.67      3.15 o
   7   6   4       48.18       60.20      3.96 o
   0   7   4       27.51       34.81      2.04 o
   1   7   4      327.23      310.96      5.39 o
   2   7   4      117.89      122.43      3.10 o
   3   7   4      273.43      241.56     10.89 o
   4   7   4      118.42      131.19      6.54 o
   5   7   4        0.83        3.79      1.12 o
   6   7   4       24.37       23.17      6.10 o
   0   8   4       84.44       79.19      3.46 o
   1   8   4      121.40      149.68      5.22 o
   2   8   4       82.81       78.24      2.43 o
   3   8   4      320.89      307.96      9.63 o
   4   8   4      122.08      107.51      9.20 o
   5   8   4      143.14      132.04     15.16 o
   6   8   4       13.28        9.86      1.65 o
   0   9   4      152.86      161.46      8.77 o
   1   9   4      249.82      246.65     11.89 o
   2   9   4       45.02       57.16      2.30 o
   3   9   4        4.34        5.18      2.56 o
   4   9   4       12.66       20.44      2.10 o
   5   9   4       62.13       67.43      3.44 o
   0  10   4       11.40       13.29      2.13 o
   1  10   4      115.86      121.10      3.77 o
   2  10   4       24.28       29.38      2.41 o
   3  10   4        9.45        9.71      2.73 o
   4  10   4        8.36       10.14      6.64 o
   0  11   4       12.72       19.27      2.37 o
   1  11   4       19.20       23.24      5.38 o
   2  11   4       10.57       13.28      2.76 o
   3  11   4       16.02       15.40      8.04 o
   0  12   4        2.72       11.62      3.46 o
   1  12   4       35.27       48.35      2.39 o
   2  12   4        9.99       11.25      2.54 o
   1   0   5     1660.86     1741.68     27.00 o
   2   0   5     1872.34     1849.53     28.76 o
   3   0   5     1139.38     1080.22     17.72 o
   4   0   5      310.84      328.39      5.86 o
   5   0   5       54.42       55.07      2.72 o
   6   0   5      445.95      475.70     17.41 o
   7   0   5       63.35       65.80      3.50 o
   8   0   5       24.01       24.41      2.77 o
   0   1   5        0.04        0.58      0.35 o
   1   1   5     1905.05     1901.90     22.36 o
   2   1   5      350.27      364.85      4.63 o
   3   1   5      430.04      419.58      5.29 o
   4   1   5      287.75      289.67      4.27 o
   5   1   5       90.63       75.20      1.65 o
   6   1   5      366.92      373.27     11.98 o
   7   1   5       42.60       38.91      4.89 o
   8   1   5       20.11       22.81      9.41 o
   0   2   5     3760.71     3603.29    113.95 o
   1   2   5     1201.61     1195.79     29.40 o
   2   2   5     6908.39     7011.08     96.77 o
   3   2   5      534.08      598.31      8.20 o
   4   2   5      113.01      124.21      5.27 o
   5   2   5      607.40      579.87     11.53 o
   6   2   5      119.16      110.63     10.51 o
   7   2   5       69.86       69.42      9.89 o
   8   2   5       23.22       29.20      2.25 o
   0   3   5     2731.19     2622.95     86.18 o
   1   3   5      228.61      230.31      3.77 o
   2   3   5      645.47      648.60      8.64 o
   3   3   5       23.53       28.22      1.38 o
   4   3   5       62.29       58.84      2.78 o
   5   3   5      213.14      201.51      4.29 o
   6   3   5       42.61       36.42      2.50 o
   7   3   5       18.28       32.69      2.51 o
   0   4   5     2082.73     2052.43     64.50 o
   1   4   5        2.54        3.36      1.00 o
   2   4   5      554.98      594.60     11.77 o
   3   4   5      168.68      176.78      4.03 o
   4   4   5      250.56      216.13      9.87 o
   5   4   5      383.07      377.39      9.63 o
   6   4   5       57.87       73.79      2.78 o
   7   4   5       18.59       16.17      2.79 o
   0   5   5      344.48      360.41     12.29 o
   1   5   5      836.71      818.76     21.91 o
   2   5   5      314.33      309.03      5.85 o
   3   5   5       79.15       72.62      5.16 o
   4   5   5      427.12      395.11      6.58 o
   5   5   5       90.72       90.61      3.60 o
   7   5   5       13.07        8.75      2.06 o
   0   6   5        8.82       17.24      1.07 o
   1   6   5        6.81        8.85      0.66 o
   2   6   5      541.20      532.47      8.36 o
   3   6   5       65.54       62.41      4.26 o
   4   6   5      163.54      144.32      3.47 o
   5   6   5        5.02        9.81      1.20 o
   6   6   5       37.88       21.92      3.13 o
   7   6   5        8.85       13.14      3.05 o
   0   7   5        4.27        1.73      0.45 o
   1   7   5      207.65      214.26      8.22 o
   2   7   5      400.43      391.41      7.27 o
   3   7   5      370.29      355.29     15.85 o
   4   7   5      403.13      389.08     22.76 o
   5   7   5       41.52       50.61      8.58 o
   6   7   5        5.84        2.29      1.47 o
   0   8   5        6.50        3.25      1.51 o
   1   8   5      230.94      228.22      5.07 o
   2   8   5        7.89       11.68      2.40 o
   3   8   5       28.68       34.23      2.35 o
   4   8   5       53.16       44.34      2.21 o
   5   8   5        9.42       11.85      3.21 o
   6   8   5       23.98       28.30      5.29 o
   0   9   5      275.75      300.85      9.35 o
   1   9   5        9.60       12.41      1.44 o
   2   9   5      231.66      229.98      8.99 o
   3   9   5       20.98       20.36      2.19 o
   4   9   5       23.40       26.62      4.72 o
   5   9   5        7.03        7.78      5.30 o
   0  10   5      143.00      122.48      4.77 o
   1  10   5       21.57       22.84      5.20 o
   2  10   5      154.61      173.17      4.80 o
   3  10   5       19.59       13.37      2.92 o
   4  10   5       17.84       28.74      2.89 o
   0  11   5        6.19       11.62      2.06 o
   1  11   5       56.47       70.07      3.00 o
   2  11   5       25.06       20.45      2.00 o
   3  11   5       15.89       24.03      4.86 o
   0  12   5        5.32       -1.41      2.00 o
   1  12   5       61.75       68.53      3.20 o
   2  12   5       70.60       87.05      4.83 o
   0   0   6     3730.21     3842.83    121.70 o
   1   0   6      155.48      153.34      3.21 o
   2   0   6     2551.48     2317.52     36.35 o
   3   0   6      760.24      744.75     12.37 o
   4   0   6      850.77      896.62     16.80 o
   5   0   6      273.32      251.08      5.47 o
   6   0   6        0.78        5.95      2.00 o
   7   0   6       11.75       13.29      2.91 o
   0   1   6      248.22      226.74      4.55 o
   1   1   6      146.68      140.40      1.96 o
   2   1   6     1645.73     1640.11     21.00 o
   3   1   6       37.14       37.27      1.05 o
   4   1   6      123.31      127.83      1.93 o
   5   1   6      126.74      129.62      2.43 o
   6   1   6      257.43      282.49      9.94 o
   7   1   6        3.95        3.61      5.10 o
   8   1   6       14.99       21.75      7.48 o
   0   2   6     1668.74     1669.50     52.89 o
   1   2   6      310.82      277.18      3.85 o
   2   2   6      172.18      148.22      6.53 o
   3   2   6     1943.10     1972.96     25.34 o
   4   2   6       90.77      114.90      2.18 o
   5   2   6      188.00      197.61      7.62 o
   6   2   6      191.61      176.63     14.21 o
   7   2   6       52.12       55.17      8.88 o
   8   2   6        6.56        8.27      2.29 o
   0   3   6      794.56      704.68     22.34 o
   1   3   6       26.23       43.32      2.69 o
   2   3   6     3033.63     3157.36     49.69 o
   3   3   6      354.46      365.44      8.42 o
   4   3   6      203.30      197.22      6.17 o
   5   3   6       93.35       89.17      4.87 o
   6   3   6       93.01      104.97      7.45 o
   7   3   6       10.44       14.14      1.93 o
   8   3   6        5.44       -2.32      2.43 o
   0   4   6      837.05      892.75     31.59 o
   1   4   6      550.63      587.68     13.65 o
   2   4   6     1161.11     1193.17     23.05 o
   3   4   6      543.21      532.36     10.72 o
   4   4   6      333.47      320.25      5.56 o
   5   4   6      212.17      218.96      5.17 o
   6   4   6       23.91       14.12      3.21 o
   0   5   6     8280.22     8192.12    253.84 o
   1   5   6      107.09      107.37      2.73 o
   2   5   6      616.69      606.99     13.28 o
   3   5   6      209.48      217.26      3.82 o
   4   5   6      924.17      892.97     33.05 o
   5   5   6       63.34       80.17      4.58 o
   6   5   6        2.08        0.20      3.26 o
   7   5   6       49.95       39.69      4.48 o
   0   6   6      145.64      152.54      6.40 o
   1   6   6      353.08      366.15      7.94 o
   2   6   6      126.16      117.27      4.44 o
   3   6   6      102.72       98.12      2.25 o
   4   6   6       30.23       27.56      2.55 o
   5   6   6      116.54      105.79      2.67 o
   6   6   6        9.51       12.99      2.05 o
   7   6   6       28.80       26.91      2.64 o
   0   7   6       36.42       33.80      1.38 o
   1   7   6      131.60      116.71      2.80 o
   2   7   6      110.58      122.03      5.76 o
   3   7   6       84.72       72.76      2.65 o
   4   7   6       34.78       24.76      3.73 o
   5   7   6       29.36       32.43      1.55 o
   6   7   6        2.52        1.29      1.69 o
   0   8   6       75.17       76.15      3.57 o
   1   8   6      106.74      121.22      3.57 o
   2   8   6       80.28       89.14      2.80 o
   3   8   6       59.22       58.72      7.36 o
   4   8   6       70.45       58.28      6.53 o
   5   8   6       91.72       97.81      3.84 o
   6   8   6        4.58       19.94      3.37 o
   0   9   6      191.81      207.06      7.14 o
   1   9   6      103.12       99.46      3.12 o
   2   9   6       34.26       41.79      4.61 o
   3   9   6       11.00       24.52      7.16 o
   4   9   6       42.65       39.84      8.07 o
   5   9   6        4.22        6.77      1.75 o
   0  10   6        1.42        0.58      3.04 o
   1  10   6        4.78        7.01      3.34 o
   2  10   6      118.00      127.18      9.13 o
   3  10   6        4.69        6.42      2.79 o
   4  10   6        0.50        7.72      5.58 o
   0  11   6        4.59       -1.85      1.85 o
   1  11   6        5.50        7.67      4.60 o
   2  11   6       72.49       84.15      3.21 o
   3  11   6       12.98        3.49      4.99 o
   0  12   6       13.58       13.61      2.47 o
   1  12   6        9.78       15.60      1.91 o
   2  12   6       21.80       23.35      2.61 o
   1   0   7      414.76      461.69      8.81 o
   2   0   7      294.39      262.49      5.60 o
   3   0   7       15.57       24.52      0.74 o
   4   0   7       67.61       72.24      1.84 o
   5   0   7      142.40      141.30      4.36 o
   6   0   7        0.93        0.83      1.52 o
   7   0   7       96.37       94.24      4.19 o
   0   1   7     3106.13     2899.47     45.31 o
   1   1   7     3383.73     3279.58     54.30 o
   2   1   7      296.68      296.85      3.39 o
   3   1   7      118.15      142.01      6.04 o
   4   1   7        6.31        7.01      2.45 o
   5   1   7      147.10      130.97      7.93 o
   6   1   7      106.76       99.35      2.53 o
   7   1   7      146.34      118.78      4.90 o
   8   1   7       26.61       17.88      3.37 o
   0   2   7     1733.98     1738.07     54.86 o
   1   2   7      824.18      778.95     13.01 o
   2   2   7     2089.18     2225.71     52.78 o
   3   2   7     1142.48     1174.84     15.87 o
   4   2   7       24.29       23.70      3.32 o
   5   2   7      138.85      138.29      7.34 o
   6   2   7       55.96       80.35      8.06 o
   7   2   7      107.54      120.56      3.80 o
   8   2   7       20.82       22.69      2.04 o
   0   3   7    10593.04    10126.02    312.61 o
   1   3   7      873.33      957.12     15.81 o
   2   3   7     2617.95     2881.31     45.02 o
   3   3   7      875.00      907.51     13.11 o
   4   3   7        6.42        4.29      0.58 o
   5   3   7       94.73       93.16      2.29 o
   6   3   7       40.05       38.74      2.06 o
   7   3   7       24.31       17.40      2.36 o
   0   4   7     1608.74     1569.67     49.58 o
   1   4   7      973.67      986.33     16.04 o
   2   4   7       79.15       93.02      2.30 o
   3   4   7      204.05      203.67      6.80 o
   4   4   7      131.10      127.35      2.91 o
   5   4   7      239.57      206.30      4.36 o
   6   4   7        8.74        8.20      1.48 o
   7   4   7       15.52       14.86      3.87 o
   0   5   7      263.40      326.83     12.48 o
   1   5   7       86.48       87.06      2.34 o
   2   5   7      199.37      213.18      4.74 o
   3   5   7      102.09       87.39      2.73 o
   4   5   7      137.92      129.47      7.05 o
   5   5   7       62.82       57.74      4.32 o
   6   5   7       12.12       20.12      2.28 o
   7   5   7        3.95        7.32      3.31 o
   0   6   7      214.13      213.62      8.52 o
   1   6   7       76.97       71.71      2.19 o
   2   6   7      448.72      468.97     17.32 o
   3   6   7       45.98       46.43      5.60 o
   4   6   7       97.90       91.87      4.47 o
   5   6   7       62.84       65.81      2.27 o
   6   6   7       16.39       26.29      2.38 o
   7   6   7       11.19        6.11      8.39 o
   0   7   7       15.36       18.80      1.31 o
   1   7   7       75.26       71.09      4.86 o
   2   7   7       94.57       84.75      9.48 o
   3   7   7       78.29       69.50      2.24 o
   4   7   7      178.09      176.40      5.46 o
   5   7   7       21.48       25.16      2.22 o
   6   7   7        8.04        8.43      4.50 o
   0   8   7      225.70      218.38      7.02 o
   1   8   7        0.01        1.50      2.61 o
   2   8   7       61.36       55.49      2.80 o
   3   8   7       30.91       33.30      5.70 o
   4   8   7       90.98       93.91     12.22 o
   5   8   7       38.72       57.17      3.91 o
   6   8   7       19.66       10.61      3.03 o
   0   9   7        1.57        0.83      1.64 o
   1   9   7       70.10       76.90      3.08 o
   2   9   7      134.94      151.48      4.32 o
   3   9   7       16.18       32.02      3.09 o
   4   9   7       40.72       42.47      5.58 o
   5   9   7       96.44      102.09     11.82 o
   0  10   7       57.53       65.45      3.32 o
   1  10   7        5.38       16.47      1.70 o
   2  10   7      115.14      130.01      3.91 o
   3  10   7       20.79       25.48      3.82 o
   4  10   7       23.49       25.59      2.98 o
   0  11   7        0.56        2.44      1.99 o
   1  11   7        4.60        6.78      1.89 o
   2  11   7       47.44       42.78      3.22 o
   3  11   7       18.20       17.60      2.90 o
   0  12   7        0.26       -1.85      2.08 o
   1  12   7       48.42       50.93      2.82 o
   2  12   7       45.22       39.00      3.09 o
   0   0   8      553.09      581.19     19.24 o
   1   0   8     2615.75     2555.99     56.71 o
   2   0   8      160.34      149.88      3.16 o
   3   0   8        3.95        3.25      0.58 o
   4   0   8      344.88      341.42      7.18 o
   5   0   8      156.55      160.09      4.64 o
   6   0   8        1.63        1.85      1.37 o
   7   0   8       35.43       36.23      2.59 o
   0   1   8     1768.09     1835.64     29.58 o
   1   1   8     1251.13     1278.54     16.63 o
   2   1   8      918.69      929.54     10.70 o
   3   1   8     2136.93     2332.10     29.87 o
   4   1   8       40.26       37.42      1.58 o
   5   1   8       88.76       95.72      2.46 o
   6   1   8       24.51       25.48      5.20 o
   7   1   8       28.42       38.81      2.30 o
   8   1   8       27.27       28.39      4.14 o
   0   2   8      172.11      168.66      3.64 o
   1   2   8       34.21       32.12      0.79 o
   2   2   8      379.00      401.31     16.26 o
   3   2   8      140.19      157.32      5.53 o
   4   2   8      138.88      159.18      4.67 o
   5   2   8       86.25       92.24     10.54 o
   6   2   8       29.12       30.83      3.14 o
   7   2   8      130.80      146.96      8.99 o
   0   3   8        0.84       -0.58      1.41 o
   1   3   8      188.39      181.51      6.98 o
   2   3   8       20.16       22.35      0.83 o
   3   3   8      220.34      252.18      4.19 o
   4   3   8       91.24       97.30      3.47 o
   5   3   8       57.11       57.31      2.96 o
   6   3   8       37.71       38.91      1.85 o
   7   3   8       41.23       40.42      2.28 o
   1   4   8      754.87      798.99     13.80 o
   2   4   8       68.70       72.28      3.89 o
   3   4   8      194.67      188.43      4.01 o
   4   4   8       34.81       38.50      1.32 o
   5   4   8      110.43      133.55      3.09 o
   6   4   8        1.00       -1.94      1.29 o
   7   4   8       19.10       11.22      5.02 o
   1   5   8      340.50      383.49      9.85 o
   2   5   8      245.29      237.44      4.54 o
   3   5   8      260.43      245.88      3.81 o
   4   5   8      340.23      315.85      6.22 o
   5   5   8      101.57       87.94      2.57 o
   6   5   8       30.13       23.05      2.20 o
   7   5   8       34.44       35.71      3.48 o
   0   6   8       36.06       36.49      2.73 o
   1   6   8      407.60      399.04     19.99 o
   2   6   8       19.77       20.30      1.21 o
   3   6   8       56.44       48.32      4.87 o
   4   6   8       58.00       55.33      1.93 o
   5   6   8      190.70      160.05      3.57 o
   6   6   8       13.38        5.84      2.65 o
   7   6   8        7.90       14.09      3.23 o
   0   7   8      270.43      301.22      8.61 o
   1   7   8       47.48       52.95      5.47 o
   2   7   8      127.73      122.26      4.22 o
   3   7   8      152.65      152.10      7.90 o
   4   7   8      108.71      101.67      5.86 o
   5   7   8       14.22       14.30      1.21 o
   6   7   8        3.99        4.45      5.93 o
   0   8   8       14.72       12.37      1.90 o
   1   8   8      120.04      112.68      4.12 o
   2   8   8       10.75        7.28      1.15 o
   3   8   8       58.44       64.63      2.43 o
   4   8   8        4.12        4.38      5.35 o
   5   8   8        4.46        3.25      1.40 o
   0   9   8       24.70       25.38      3.48 o
   1   9   8      174.34      167.80     12.30 o
   2   9   8       20.18       32.40      5.32 o
   3   9   8       23.73       23.61      9.56 o
   4   9   8       39.90       48.24      6.72 o
   5   9   8       37.00       43.32      2.75 o
   0  10   8      102.05       93.41      4.37 o
   1  10   8      109.49      110.73     12.61 o
   2  10   8       32.70       36.76      3.80 o
   3  10   8       53.82       55.87      4.35 o
   4  10   8       25.61       30.68      2.66 o
   0  11   8       14.84       17.60      2.80 o
   1  11   8        9.43       12.45      5.51 o
   2  11   8       96.92      104.54      9.26 o
   3  11   8       17.14       21.01      3.85 o
   0  12   8        2.14        1.73      2.56 o
   1  12   8        0.67       -0.05      2.50 o
   1   0   9      111.95      102.81      2.63 o
   2   0   9        3.43        7.81      0.61 o
   3   0   9      446.69      420.91      8.41 o
   4   0   9       33.38       29.32      1.87 o
   5   0   9      213.33      188.85      4.44 o
   6   0   9        2.11        0.23      1.29 o
   8   0   9        8.10        6.98      2.68 o
   0   1   9        5.93        9.98      0.95 o
   1   1   9     1804.51     1839.15     22.13 o
   2   1   9      393.55      377.42      5.12 o
   3   1   9      548.11      534.11      8.14 o
   4   1   9       37.35       36.14      3.32 o
   5   1   9       45.35       50.92      2.14 o
   6   1   9       71.10       67.20      5.53 o
   7   1   9       73.53       70.47     11.00 o
   8   1   9       10.93       13.29      3.22 o
   0   2   9     4155.54     4209.59     76.99 o
   1   2   9      494.77      526.91      7.01 o
   2   2   9       54.32       55.79      2.43 o
   3   2   9      801.48      839.62     11.22 o
   4   2   9       30.10       19.11      1.00 o
   5   2   9      472.24      429.12      8.91 o
   6   2   9       29.46       21.25      1.74 o
   7   2   9       33.65       37.67      3.05 o
   8   2   9       26.11       27.03      4.04 o
   0   3   9      749.37      835.68     26.82 o
   1   3   9      878.80      881.83     27.74 o
   2   3   9      717.51      700.39      9.40 o
   3   3   9      972.40     1045.39     15.72 o
   4   3   9      211.37      225.73      5.20 o
   5   3   9       67.47       69.22      5.21 o
   6   3   9      109.23      106.30     12.29 o
   7   3   9       18.59       18.34      2.13 o
   0   4   9     3393.42     3653.97    113.45 o
   1   4   9      138.33      158.07      4.70 o
   2   4   9       16.56       18.07      1.40 o
   3   4   9       22.85       25.41      2.34 o
   4   4   9       50.86       62.70      5.96 o
   5   4   9      389.43      341.54      7.66 o
   6   4   9       38.78       34.43      7.37 o
   7   4   9       28.06       25.97      4.72 o
   0   5   9        1.93       -2.41      1.61 o
   1   5   9       88.11      111.62     12.23 o
   2   5   9       17.87       14.67      1.34 o
   3   5   9      260.61      234.12      8.24 o
   4   5   9        4.16       -0.12      1.18 o
   5   5   9      145.91      128.88     13.01 o
   6   5   9      102.83      105.77      4.51 o
   7   5   9        2.83        6.95      3.67 o
   0   6   9      104.79      113.12      5.74 o
   1   6   9       74.60       76.52      3.09 o
   2   6   9       69.06       64.23      2.59 o
   3   6   9      270.11      252.09      4.82 o
   4   6   9      122.36      104.95      3.04 o
   5   6   9        1.59        6.15      1.34 o
   6   6   9       28.69       36.48      2.78 o
   7   6   9        1.17        0.80      1.60 o
   0   7   9        0.45        4.89      2.43 o
   1   7   9      116.40      121.21     10.24 o
   2   7   9      337.93      341.53      6.87 o
   3   7   9      244.39      232.92      5.60 o
   4   7   9       73.94       69.37      5.10 o
   5   7   9        1.55        3.13      1.26 o
   6   7   9       22.18       19.12      2.52 o
   0   8   9       15.93       16.28      2.18 o
   1   8   9      206.19      230.28      7.66 o
   2   8   9       27.85       28.65      1.52 o
   3   8   9        8.10        7.22      1.68 o
   4   8   9        0.49        2.03      1.64 o
   5   8   9        7.44        8.55      3.33 o
   6   8   9       13.99       17.79      3.73 o
   0   9   9        5.31        7.81      1.87 o
   1   9   9        4.20        4.70      3.10 o
   2   9   9      118.18      111.47      3.30 o
   3   9   9      108.64      115.71     11.59 o
   4   9   9       52.94       39.69      4.21 o
   5   9   9       34.68       54.49      6.99 o
   0  10   9       15.92       13.93      2.42 o
   1  10   9        7.95       13.85      1.64 o
   2  10   9        9.22       10.84      1.55 o
   3  10   9       76.99       93.76     14.10 o
   4  10   9       28.90       31.12      6.27 o
   0  11   9        7.19        2.91      1.87 o
   1  11   9       19.42       16.09      1.80 o
   2  11   9       12.93       14.57      4.99 o
   3  11   9       49.96       72.43      5.50 o
   0  12   9        2.16        9.98      2.93 o
   1  12   9        4.47        8.38     10.05 o
   0   0  10     1200.43     1102.32     35.09 o
   1   0  10       62.69       53.80      1.42 o
   2   0  10      424.16      367.82      9.10 o
   3   0  10      312.05      345.82      6.02 o
   4   0  10      309.05      321.00      8.51 o
   5   0  10      252.32      230.00      6.21 o
   6   0  10       14.40       18.34      2.86 o
   7   0  10        0.89        0.23      1.99 o
   8   0  10        8.93       25.05      3.89 o
   0   1  10     4224.14     4130.19     63.77 o
   1   1  10      148.04      149.91      2.14 o
   2   1  10      316.22      318.36      4.16 o
   3   1  10        0.98        0.22      0.98 o
   4   1  10        8.24        9.51      0.66 o
   5   1  10       97.72       95.25      1.95 o
   6   1  10       13.87        9.05      2.34 o
   8   1  10        7.65        4.07      2.30 o
   0   2  10      780.04      815.22     15.39 o
   1   2  10      209.85      202.25      2.79 o
   2   2  10       92.34       93.96      1.78 o
   3   2  10      159.43      196.19      6.24 o
   4   2  10      121.00      125.34      2.43 o
   5   2  10       43.78       43.11      2.98 o
   6   2  10       46.22       46.49      4.91 o
   8   2  10        6.33        3.36      3.25 o
   0   3  10        8.34       16.53      1.76 o
   1   3  10      243.22      232.77      4.93 o
   2   3  10      230.44      274.65      4.21 o
   3   3  10      419.48      413.52      8.53 o
   4   3  10      251.05      261.52      5.97 o
   5   3  10      130.86      110.80     10.33 o
   6   3  10       21.01       26.72      7.46 o
   7   3  10       94.01       98.71      3.40 o
   0   4  10      847.61      856.39     27.77 o
   1   4  10      172.78      193.01      6.45 o
   2   4  10      111.34      124.13     14.07 o
   3   4  10      323.18      339.48      7.26 o
   4   4  10      211.90      239.76     15.97 o
   5   4  10      172.96      173.90      3.88 o
   6   4  10       60.18       60.87      2.58 o
   7   4  10        8.61        7.34      3.15 o
   0   5  10      356.13      387.52     14.02 o
   1   5  10       78.04       76.05      1.98 o
   2   5  10      554.98      503.76      7.91 o
   3   5  10       34.40       42.21      2.11 o
   4   5  10      206.66      197.39     11.78 o
   5   5  10       32.50       43.72      2.14 o
   6   5  10       31.60       14.83      2.06 o
   7   5  10        4.06        3.95      3.09 o
   0   6  10       31.34       28.39      2.64 o
   1   6  10      453.41      476.64     17.43 o
   2   6  10       51.13       51.03      5.64 o
   3   6  10      223.66      221.30     11.01 o
   4   6  10       11.94       13.01      1.40 o
   5   6  10      131.61      125.41      7.34 o
   6   6  10        5.03       11.78      5.08 o
   7   6  10        5.36       11.98      2.77 o
   0   7  10       62.42       75.77      4.13 o
   1   7  10       58.36       55.03      5.13 o
   2   7  10       51.09       52.94      6.01 o
   3   7  10       53.12       48.62      2.23 o
   4   7  10       69.20       58.76      6.53 o
   5   7  10       29.28       27.31      1.63 o
   6   7  10        3.60       20.72      3.63 o
   0   8  10       47.59       62.18      4.60 o
   1   8  10       59.73       63.21      4.09 o
   2   8  10       17.01       14.86      1.28 o
   3   8  10       33.96       35.36      4.21 o
   4   8  10        4.36        1.85      1.37 o
   5   8  10       31.18       26.14      1.89 o
   6   8  10        8.59        5.33      2.09 o
   0   9  10       36.54       40.78      3.03 o
   1   9  10       92.00       99.47      8.15 o
   2   9  10       25.60       21.32      2.59 o
   3   9  10       38.12       44.49      7.84 o
   4   9  10       23.37       26.65      4.59 o
   5   9  10       13.94       15.42      1.91 o
   0  10  10        3.04       10.68      1.98 o
   1  10  10       48.13       47.78      2.52 o
   2  10  10       48.33       48.53      4.42 o
   3  10  10       45.71       48.91     11.11 o
   4  10  10       11.90       16.90      9.42 o
   0  11  10       22.92       18.52      2.87 o
   1  11  10       16.81       19.12      1.62 o
   2  11  10       26.84       28.72      3.38 o
   3  11  10       92.07      109.70      7.46 o
   0  12  10        1.88       -3.53      2.35 o
   1  12  10       11.73       18.85      6.54 o
   1   0  11     2356.62     2646.21     58.82 o
   2   0  11        8.48        6.98      0.69 o
   3   0  11      199.62      199.97      4.27 o
   4   0  11      249.73      250.74      5.47 o
   5   0  11       42.99       42.17      1.68 o
   6   0  11      272.27      233.62     10.55 o
   7   0  11        7.95       13.61      3.26 o
   0   1  11      506.86      514.57      8.32 o
   1   1  11      777.24      838.39     10.49 o
   2   1  11      130.11      160.93      2.30 o
   3   1  11      161.40      172.39      4.28 o
   4   1  11       18.07       17.87      1.18 o
   5   1  11      505.14      483.67      8.51 o
   6   1  11      128.38      156.98      5.24 o
   7   1  11       12.41       11.56      1.93 o
   0   2  11     3474.88     3338.96     59.84 o
   1   2  11      702.71      677.99     24.29 o
   2   2  11      525.29      564.08      6.69 o
   3   2  11      398.50      401.44      5.29 o
   4   2  11      218.73      219.92      8.06 o
   5   2  11      158.87      158.62     10.43 o
   6   2  11       28.39       30.79      1.99 o
   7   2  11        1.72        3.53      3.49 o
   0   3  11     1694.26     1645.79     37.63 o
   1   3  11      362.69      406.06     11.59 o
   2   3  11      279.86      332.70     10.23 o
   3   3  11      154.22      155.91      8.76 o
   4   3  11       67.64       84.23      1.98 o
   5   3  11        2.58        6.31      0.93 o
   6   3  11      205.17      194.58      6.33 o
   7   3  11       13.44       20.04      3.19 o
   0   4  11     1106.63     1095.88     35.00 o
   1   4  11       36.69       27.14      1.35 o
   2   4  11       42.06       45.51      1.16 o
   3   4  11       53.47       49.29      3.01 o
   4   4  11      246.43      275.57      6.12 o
   5   4  11       72.32       61.48      2.22 o
   6   4  11      122.36      130.06      9.60 o
   7   4  11       10.02       12.37      2.65 o
   0   5  11       20.75       16.28      2.43 o
   1   5  11      281.51      254.11      5.52 o
   2   5  11      113.77      109.94      2.70 o
   3   5  11       32.67       34.79      2.76 o
   4   5  11        1.88       -1.18      1.16 o
   5   5  11       28.29       27.40      4.67 o
   6   5  11        4.31       10.66      5.53 o
   7   5  11       18.81       27.26      2.70 o
   0   6  11       36.85       12.59      2.22 o
   1   6  11       61.76       56.68      2.79 o
   2   6  11       33.22       28.45      5.15 o
   3   6  11      446.43      428.15     20.72 o
   4   6  11       93.23       79.11      9.52 o
   5   6  11       21.54       16.36      1.75 o
   6   6  11        0.78        1.28      2.91 o
   0   7  11       35.32       38.87      3.50 o
   1   7  11       10.33       11.39      3.81 o
   2   7  11      177.68      180.91      5.25 o
   3   7  11      118.93      113.34     13.33 o
   4   7  11      190.72      196.95      9.83 o
   0   8  11       12.75       17.70      2.63 o
   1   8  11       83.65       88.40      6.36 o
   2   8  11       10.98        9.63      1.70 o
   3   8  11       59.04       43.87      5.11 o
   4   8  11        8.69       11.12      1.48 o
   5   8  11        9.90       11.21      4.87 o
   6   8  11        6.85       -2.32      2.43 o
   0   9  11        1.01        6.98      1.77 o
   1   9  11        3.01        4.90      1.35 o
   2   9  11      122.19      109.07      3.83 o
   3   9  11       37.58       50.25      8.02 o
   4   9  11       52.83       69.74      3.93 o
   0  10  11        9.34        0.58      2.33 o
   1  10  11        4.31       -2.14      1.43 o
   2  10  11       27.65       32.35      1.95 o
   3  10  11       52.09       49.22      6.56 o
   4  10  11       12.27       18.68      4.56 o
   0  11  11        3.33        7.33      1.87 o
   1  11  11       20.50       27.70      2.84 o
   2  11  11       19.54       25.64      2.22 o
   3  11  11        7.82        6.98      3.14 o
   0  12  11       13.45        8.35      3.49 o
   1  12  11        5.02        3.02      2.56 o
   1   0  12      260.21      244.63      5.40 o
   2   0  12      347.00      374.88      6.68 o
   3   0  12       22.37       14.17      0.81 o
   4   0  12      483.85      527.37     13.38 o
   5   0  12        6.83        3.13      1.41 o
   6   0  12      191.77      164.76      5.54 o
   7   0  12       70.91       75.77      5.07 o
   8   0  12        1.50       -0.47      1.97 o
   0   1  12        0.31        1.05      0.57 o
   1   1  12      220.63      214.83      3.24 o
   2   1  12      281.28      308.30      8.39 o
   3   1  12      351.73      396.52     10.72 o
   4   1  12        6.67        8.75      1.20 o
   5   1  12      127.45      120.24      2.44 o
   6   1  12      101.89       94.93      4.42 o
   7   1  12       10.33       13.05      2.57 o
   8   1  12       65.29       65.10      5.40 o
   0   2  12      152.76      166.99      3.62 o
   1   2  12      233.31      223.21      3.07 o
   2   2  12       48.51       54.65      0.91 o
   3   2  12      705.30      744.70     11.31 o
   4   2  12       95.70      135.59      3.67 o
   5   2  12        3.08        7.44      1.04 o
   6   2  12      216.95      212.09      5.69 o
   7   2  12        4.04        4.89      2.09 o
   0   3  12        1.51        5.13      1.76 o
   1   3  12     1466.15     1429.37     23.07 o
   2   3  12      421.23      451.37      9.15 o
   3   3  12      305.92      340.55      5.55 o
   4   3  12        7.86        9.17      1.58 o
   5   3  12       94.98       99.70      6.32 o
   6   3  12       71.27       84.30      7.40 o
   7   3  12        1.66        1.62      4.03 o
   0   4  12        1.58        5.68      1.75 o
   1   4  12       45.02       51.17      1.65 o
   2   4  12       23.57       15.51      0.78 o
   3   4  12      226.13      218.59      4.49 o
   4   4  12       12.85       14.18      4.50 o
   5   4  12       52.82       42.26      2.16 o
   6   4  12      204.29      162.55      7.98 o
   7   4  12        3.01       -1.62      1.73 o
   1   5  12       46.18       53.69      2.77 o
   2   5  12      197.73      182.28     13.21 o
   3   5  12      110.30      110.21      5.95 o
   4   5  12       28.70       31.73      3.11 o
   5   5  12       37.91       41.74      2.47 o
   6   5  12       30.37       33.93      3.01 o
   7   5  12        0.77        1.62      2.34 o
   0   6  12       13.70       19.17      2.36 o
   1   6  12       95.84       87.47      4.50 o
   2   6  12      110.59      118.64      9.91 o
   3   6  12       32.88       26.92      2.35 o
   4   6  12      234.61      195.54     11.25 o
   5   6  12       32.08       38.63      4.19 o
   6   6  12        6.34        9.05      2.34 o
   0   7  12      109.73      133.45      6.48 o
   1   7  12        4.09        0.68      1.80 o
   2   7  12       81.86       70.07      4.66 o
   3   7  12      218.69      207.67     16.67 o
   4   7  12       67.64       63.74      9.13 o
   5   7  12        4.60        3.03      1.73 o
   6   7  12        5.38       16.89      3.28 o
   0   8  12       15.92        8.92      3.03 o
   1   8  12       61.58       61.33      3.89 o
   2   8  12       54.53       48.13      2.19 o
   3   8  12       97.84      100.41      4.33 o
   4   8  12       12.44        7.26      2.03 o
   5   8  12        7.41        8.05      1.65 o
   6   8  12        1.76        4.51      2.20 o
   0   9  12      122.17       93.62      5.63 o
   1   9  12       35.77       30.29      2.59 o
   2   9  12       36.52       49.16      3.18 o
   3   9  12       99.38       86.02     10.35 o
   4   9  12       62.12       60.47      6.20 o
   5   9  12        6.16        8.87      2.12 o
   0  10  12        9.64       18.99      2.35 o
   1  10  12      107.07      104.37     11.75 o
   2  10  12       54.78       61.73     11.81 o
   3  10  12        3.91        6.16      2.50 o
   4  10  12       69.49       63.66      3.89 o
   0  11  12       30.13       31.46      3.14 o
   1  11  12        0.53        3.72      1.87 o
   2  11  12       17.19       12.45      1.90 o
   3  11  12       79.02       75.21      5.24 o
   0  12  12        1.59       -2.79      1.86 o
   1   0  13     1738.90     1786.06     32.82 o
   2   0  13      100.03      103.25      2.19 o
   3   0  13      793.88      834.43     15.58 o
   4   0  13       36.54       37.14      2.11 o
   5   0  13      151.43      153.34      7.48 o
   6   0  13       40.79       45.02      2.75 o
   7   0  13        3.29        6.54      2.70 o
   0   1  13        1.57        0.00      1.16 o
   1   1  13     2003.16     2064.79     32.92 o
   2   1  13       78.31       74.77      1.51 o
   3   1  13      168.54      176.57      6.84 o
   4   1  13       59.43       66.68      1.68 o
   5   1  13       29.29       31.09      3.88 o
   6   1  13      654.62      640.91     22.40 o
   7   1  13        0.27        3.43      3.67 o
   0   2  13       77.40       89.89      2.05 o
   1   2  13      335.86      344.42      4.81 o
   2   2  13       30.92       28.68      0.87 o
   3   2  13       82.25       92.59      4.49 o
   4   2  13        6.94        2.08      0.92 o
   5   2  13       47.57       57.38      1.68 o
   6   2  13       43.56       49.61      5.67 o
   7   2  13       11.71       10.68      2.86 o
   0   3  13       85.36       76.91      2.65 o
   1   3  13       52.42       52.01      3.97 o
   2   3  13      491.50      479.51     10.17 o
   3   3  13       54.63       46.62      1.27 o
   4   3  13       78.44       80.93      1.94 o
   5   3  13       25.69       23.59      2.96 o
   6   3  13       52.91       47.91      3.98 o
   7   3  13        5.23        0.06      1.28 o
   0   4  13      346.37      371.14      9.56 o
   1   4  13      155.05      139.66      3.35 o
   2   4  13       88.63       75.87      2.43 o
   3   4  13      144.60      138.91      6.87 o
   4   4  13       13.59       15.92      1.96 o
   5   4  13       29.18       38.48      2.02 o
   6   4  13       50.56       47.66      4.32 o
   0   5  13        5.41        4.75      1.64 o
   1   5  13       52.04       44.27      3.65 o
   2   5  13        2.97        3.72      0.71 o
   3   5  13        1.42        2.74      1.01 o
   4   5  13       57.05       65.37     11.21 o
   5   5  13       99.30      123.08      4.54 o
   6   5  13       34.50       24.52      2.56 o
   7   5  13        7.41        3.85      3.26 o
   1   6  13      111.37       99.16      2.86 o
   2   6  13       30.59       26.81      1.90 o
   3   6  13      726.62      737.70     25.78 o
   4   6  13       79.33       62.41      6.50 o
   5   6  13       32.42       32.22      5.08 o
   6   6  13       18.64       13.93      3.22 o
   0   7  13        0.70       -0.47      1.51 o
   1   7  13       68.58       71.44      2.39 o
   2   7  13      362.73      358.62     15.24 o
   3   7  13        8.59       11.67      3.54 o
   4   7  13       48.50       66.10      6.28 o
   5   7  13        2.14        2.32      1.15 o
   0   8  13       55.41       82.10      4.89 o
   1   8  13      206.05      207.34      7.98 o
   2   8  13       12.45       14.44      4.47 o
   3   8  13      150.75      141.49     12.96 o
   4   8  13       17.16       16.92      1.59 o
   5   8  13       34.54       29.32      2.34 o
   0   9  13       36.54       47.96      4.63 o
   1   9  13       36.81       42.41      2.73 o
   2   9  13       53.15       51.80      5.17 o
   3   9  13       17.81       15.59      2.04 o
   4   9  13       19.58       23.07      2.38 o
   5   9  13       26.15       24.29      3.51 o
   0  10  13       12.30        6.42      3.39 o
   1  10  13       12.75       12.64      1.54 o
   2  10  13       24.41       26.95      2.20 o
   4  10  13       23.12       27.13      3.08 o
   0  11  13        2.90        8.87      1.99 o
   1  11  13       26.03       43.37      5.03 o
   2  11  13       16.56       13.85      3.13 o
   3  11  13        9.62       11.40      3.49 o
   1   0  14      767.10      925.27     17.72 o
   2   0  14        7.08        7.33      0.81 o
   3   0  14        8.94        9.05      0.85 o
   4   0  14      430.35      430.71     10.30 o
   5   0  14        0.33        2.55      0.93 o
   6   0  14      193.47      184.43      5.86 o
   7   0  14       58.23       85.25      5.98 o
   0   1  14     1875.89     1956.81     36.27 o
   1   1  14     3785.64     4039.87     51.39 o
   2   1  14      541.46      608.03     10.63 o
   3   1  14      180.39      194.00      3.46 o
   4   1  14       36.67       40.70      1.15 o
   5   1  14      251.33      242.06      4.27 o
   6   1  14      109.91      115.49      7.75 o
   0   2  14      312.82      311.80      6.10 o
   1   2  14     1237.96     1252.37     15.55 o
   2   2  14      114.87      125.18      4.85 o
   3   2  14       45.00       50.18      2.01 o
   4   2  14       79.28       78.21      4.75 o
   5   2  14       44.33       45.18      1.69 o
   6   2  14       31.44       28.58      3.22 o
   7   2  14       60.15       63.61      3.54 o
   0   3  14      115.91      103.68      2.64 o
   1   3  14      163.98      179.63      5.18 o
   2   3  14      462.34      493.36      6.94 o
   3   3  14      239.08      231.45      3.59 o
   4   3  14       35.55       34.72      1.88 o
   5   3  14      128.72      127.71      6.38 o
   6   3  14       18.83       14.92      2.25 o
   7   3  14        0.06       -2.21      2.34 o
   0   4  14     1135.41     1031.16     24.25 o
   1   4  14      317.29      317.53      5.71 o
   2   4  14       15.54       14.92      0.69 o
   3   4  14      217.32      227.12      4.37 o
   4   4  14       49.04       53.28      1.54 o
   5   4  14       56.93       57.83      3.44 o
   6   4  14       13.29       19.56      2.77 o
   7   4  14        8.28       17.43      3.61 o
   0   5  14       63.64       44.29      2.58 o
   1   5  14      209.42      208.28      5.01 o
   2   5  14      138.31      137.85      3.33 o
   3   5  14      208.98      187.69     20.69 o
   4   5  14        4.31        2.44      2.72 o
   5   5  14       55.56       70.27      2.75 o
   6   5  14       20.67       13.29      3.39 o
   7   5  14       26.20       32.31      2.70 o
   0   6  14       79.16      101.28      4.99 o
   1   6  14       89.05       92.15      5.03 o
   2   6  14      125.39      122.79     10.11 o
   3   6  14      387.27      350.65     14.54 o
   4   6  14      218.71      205.89     12.35 o
   5   6  14       35.99       34.71      5.77 o
   6   6  14        4.86        5.68      1.75 o
   0   7  14       71.00       67.55      4.26 o
   1   7  14       62.23       74.19      3.15 o
   2   7  14       23.53       29.71      7.96 o
   3   7  14       89.35       71.32      3.37 o
   4   7  14       14.65       13.61      2.30 o
   5   7  14       33.92       33.93      1.95 o
   0   8  14       29.32       28.51      2.99 o
   1   8  14      100.22       97.17      5.68 o
   2   8  14       38.07       40.41      6.54 o
   4   8  14       44.55       45.66      2.27 o
   5   8  14       23.80       23.46      2.98 o
   0   9  14       31.19       32.19      3.92 o
   1   9  14        0.95        1.68      1.52 o
   2   9  14       67.17       66.44      3.12 o
   3   9  14       22.95       27.82      3.53 o
   5   9  14       10.87        7.42      2.43 o
   0  10  14        0.12        1.41      1.87 o
   1  10  14       61.05       62.96      3.20 o
   2  10  14       52.72       45.14      4.64 o
   3  10  14        7.87       11.43      6.97 o
   4  10  14       32.49       35.14      9.13 o
   0  11  14       33.52       39.00      4.18 o
   1  11  14        5.74       14.00      8.53 o
   2  11  14       29.53       25.70      2.84 o
   3  11  14       76.69       84.94      5.15 o
   1   0  15     3651.63     4171.88    133.77 o
   2   0  15        2.76        0.92      0.80 o
   3   0  15        3.85        5.68      0.83 o
   4   0  15       36.82       40.50      2.06 o
   5   0  15      885.94      846.31     16.94 o
   6   0  15        4.08       -2.91      2.69 o
   7   0  15       31.11       43.43      4.83 o
   0   1  15      146.68      155.21      3.49 o
   1   1  15      493.70      587.25     14.08 o
   2   1  15       60.33       69.11      5.18 o
   3   1  15      541.54      536.00      9.51 o
   4   1  15       84.10       86.38      4.70 o
   5   1  15      114.99      117.12      4.10 o
   6   1  15        4.20        4.65      1.16 o
   7   1  15        2.67       10.47      3.00 o
   0   2  15     5165.14     5445.13    120.98 o
   1   2  15      100.56       93.94      2.01 o
   2   2  15       72.00       89.82      2.34 o
   3   2  15       18.74       24.64      0.95 o
   4   2  15       77.52       66.16      7.99 o
   5   2  15      176.41      169.57      3.37 o
   6   2  15       15.76       29.90      3.54 o
   7   2  15        4.24        9.80      7.37 o
   0   3  15      117.19      124.88      2.90 o
   1   3  15      273.51      291.81      8.66 o
   2   3  15       59.05       47.22      5.33 o
   3   3  15      216.23      218.80     10.53 o
   4   3  15       55.03       60.11      3.75 o
   5   3  15       96.34       83.34     13.18 o
   6   3  15       14.66       12.50      2.68 o
   7   3  15        6.41        0.98      2.32 o
   0   4  15      798.79      850.08     20.76 o
   1   4  15      660.75      590.50     19.66 o
   2   4  15      115.34      111.66      2.17 o
   3   4  15       28.16       34.65      1.12 o
   4   4  15      134.74      132.77      5.51 o
   5   4  15      260.56      273.53      6.59 o
   6   4  15        3.26        6.05      2.23 o
   0   5  15       34.42       28.85      1.73 o
   1   5  15       35.19       35.79      3.30 o
   2   5  15       54.25       44.08      2.28 o
   3   5  15      158.27      149.52      4.84 o
   4   5  15       19.54       14.55      3.60 o
   5   5  15       40.20       43.02      5.39 o
   6   5  15        3.33        9.32      3.22 o
   7   5  15       65.76       75.21      4.49 o
   0   6  15       33.63       41.47      3.47 o
   1   6  15        1.17        2.12      0.93 o
   2   6  15       59.37       73.99      8.92 o
   3   6  15      127.37      125.96      4.46 o
   4   6  15       59.07       54.47      4.85 o
   5   6  15        5.94        8.24      1.49 o
   6   6  15        0.33       -3.14      2.09 o
   0   7  15       51.05       50.98      3.55 o
   1   7  15      206.71      195.82     14.69 o
   2   7  15      559.68      474.44     12.28 o
   3   7  15      263.23      257.02     14.09 o
   4   7  15       15.59       18.56      2.13 o
   5   7  15       28.47       30.32      6.10 o
   6   7  15        0.50       -4.36      2.91 o
   0   8  15       58.43       53.96      4.12 o
   1   8  15       72.98       64.52      7.80 o
   2   8  15       17.42       13.86      5.36 o
   3   8  15       48.37       36.36      3.90 o
   4   8  15       37.69       38.10      6.87 o
   5   8  15       51.70       58.90      5.47 o
   0   9  15        8.36       13.76      3.53 o
   1   9  15       20.13       23.51      7.67 o
   2   9  15       69.77       60.99      3.09 o
   3   9  15       29.12       26.89      4.30 o
   4   9  15        8.16        9.73      2.91 o
   5   9  15       40.34       32.16      6.99 o
   0  10  15        7.27        9.79      3.18 o
   1  10  15       28.91       30.15      3.43 o
   2  10  15       32.92       31.50      2.59 o
   3  10  15        4.84        6.42      3.18 o
   4  10  15       31.10       32.92      9.72 o
   1  11  15       15.69        5.21      2.15 o
   2  11  15       37.32       38.39      5.03 o
   1   0  16     2942.51     3321.53     60.92 o
   2   0  16      453.27      454.30      9.19 o
   3   0  16      163.61      168.10      3.35 o
   4   0  16        6.71       -1.73      1.15 o
   5   0  16      931.89      941.08     23.17 o
   6   0  16        1.09        1.28      1.76 o
   7   0  16       16.28       19.65      4.11 o
   0   1  16     3705.28     4058.40     64.60 o
   1   1  16      456.50      498.29     15.18 o
   2   1  16      112.17      105.67      3.11 o
   3   1  16       39.70       37.84      4.08 o
   4   1  16       73.32       69.22      1.76 o
   5   1  16      547.31      504.54      8.14 o
   6   1  16       14.96       20.58      5.71 o
   7   1  16        3.74       -2.49      4.53 o
   0   2  16      110.60      106.55      2.68 o
   1   2  16      207.74      205.50      3.06 o
   2   2  16       54.06       49.81      2.38 o
   3   2  16      431.93      444.67      5.92 o
   4   2  16       40.86       49.34      7.41 o
   5   2  16       55.32       56.79      6.30 o
   6   2  16        7.00        8.32      1.69 o
   0   3  16       30.51       27.03      1.12 o
   1   3  16        0.85        1.64      0.76 o
   2   3  16      221.94      224.29      7.91 o
   3   3  16       28.95       30.07      3.04 o
   4   3  16       40.38       43.96      1.45 o
   5   3  16       61.78       61.42      5.24 o
   6   3  16       18.42       18.90      2.37 o
   7   3  16        1.59        8.87      3.43 o
   0   4  16      418.03      379.91     10.09 o
   1   4  16      110.90      114.46      2.65 o
   2   4  16      224.42      226.11      9.05 o
   3   4  16       26.65       28.21      1.26 o
   4   4  16       82.15       75.74      7.39 o
   5   4  16       65.00       75.40      3.56 o
   6   4  16       19.88       24.19      2.44 o
   7   4  16       13.24       -1.73      2.56 o
   1   5  16      114.83      103.71      7.48 o
   2   5  16       25.97       19.33      3.46 o
   3   5  16       31.17       26.84      4.00 o
   4   5  16        1.44       -0.56      0.94 o
   5   5  16      104.24      119.40      7.31 o
   6   5  16      118.66      109.47      5.19 o
   0   6  16       12.11       11.76      1.48 o
   1   6  16       43.16       40.62      2.13 o
   2   6  16      280.13      284.00     11.27 o
   3   6  16      146.39      134.85      4.95 o
   4   6  16       88.35       91.22      3.64 o
   5   6  16       18.91       22.14      4.53 o
   6   6  16       21.12       17.79      2.36 o
   0   7  16       45.23       40.09      3.96 o
   1   7  16      197.77      155.12      3.81 o
   2   7  16      307.01      305.95      8.92 o
   3   7  16      493.01      459.87     12.75 o
   4   7  16        4.04        9.64      1.93 o
   5   7  16       17.18       29.44      3.86 o
   6   7  16       16.26       28.51      3.92 o
   0   8  16       75.22       79.96      5.60 o
   1   8  16       92.33       78.99      2.66 o
   2   8  16       51.11       45.75      7.35 o
   3   8  16       29.85       26.91      5.26 o
   4   8  16       10.38       12.73      2.21 o
   5   8  16        4.21        6.51      1.51 o
   0   9  16      129.76      128.52      7.10 o
   1   9  16        5.77        3.19      4.18 o
   2   9  16       34.35       29.40      6.17 o
   3   9  16       23.32       25.22      2.45 o
   4   9  16       37.05       31.27      2.68 o
   5   9  16        6.28        4.75      2.68 o
   0  10  16        1.50        6.86      3.50 o
   1  10  16       18.86       15.21      3.97 o
   2  10  16       67.67       68.78     10.96 o
   3  10  16        2.49        2.30      1.91 o
   4  10  16       26.44       23.20      3.46 o
   0  11  16        0.35        5.33      3.14 o
   1  11  16        1.28       -0.63      3.19 o
   2  11  16        7.28        1.73      2.33 o
   1   0  17     3435.67     3848.18    121.78 o
   2   0  17       12.99        9.65      1.27 o
   3   0  17       81.96       70.24      1.80 o
   4   0  17       11.22        8.05      2.57 o
   5   0  17       14.56       10.68      1.13 o
   6   0  17        2.34        9.92      3.40 o
   0   1  17     6343.26     7082.40    108.93 o
   1   1  17       71.87      107.57      2.15 o
   2   1  17       44.43       45.28      2.97 o
   3   1  17      415.03      442.84      7.89 o
   4   1  17      195.86      193.52      3.68 o
   5   1  17      291.46      275.35      4.89 o
   6   1  17       89.18       92.44      7.96 o
   7   1  17        2.09        3.61      3.36 o
   0   2  17       60.15       90.93      2.26 o
   1   2  17      374.63      389.63      7.23 o
   2   2  17      145.04      154.18      4.54 o
   3   2  17      111.27      128.54      3.18 o
   4   2  17      651.80      634.66      9.90 o
   5   2  17      136.15      147.53      5.98 o
   6   2  17        7.41       10.03      4.53 o
   7   2  17       11.66       22.47      4.50 o
   0   3  17       85.24       91.95      2.48 o
   1   3  17      293.46      322.75      4.66 o
   2   3  17      504.06      488.49     18.37 o
   3   3  17       76.02       69.42      4.85 o
   4   3  17        8.23        9.85      1.04 o
   5   3  17        5.54        9.38      4.93 o
   6   3  17       16.77       10.82      3.48 o
   0   4  17       52.62       57.83      2.29 o
   1   4  17       97.90      101.16      2.22 o
   2   4  17       51.14       48.46      1.26 o
   3   4  17       17.29       15.33      2.11 o
   4   4  17        9.76        8.61      2.39 o
   5   4  17       38.70       40.36      2.75 o
   6   4  17        9.37        8.17      1.98 o
   7   4  17        1.08        2.21      3.14 o
   0   5  17      174.73      167.82      6.99 o
   1   5  17       53.38       55.65      1.65 o
   2   5  17       14.69       16.36      3.14 o
   3   5  17      173.43      159.49      7.27 o
   4   5  17       31.31       30.69      7.10 o
   5   5  17       41.08       48.86      4.37 o
   6   5  17       39.97       53.64      5.06 o
   0   6  17        8.22        5.84      1.15 o
   1   6  17       32.65       28.55      1.77 o
   2   6  17      777.92      695.66     14.00 o
   3   6  17       90.48       75.32     16.22 o
   4   6  17       27.72       29.55      9.24 o
   5   6  17       50.55       62.98      3.15 o
   6   6  17       59.75       65.27      4.01 o
   0   7  17      147.26      145.43      5.98 o
   1   7  17      142.75      153.16      5.38 o
   2   7  17        3.48        1.16      2.91 o
   3   7  17       82.39       64.06      4.67 o
   4   7  17       62.92       65.61      3.40 o
   5   7  17       31.46       27.50      4.44 o
   6   7  17       25.93       31.33      3.86 o
   0   8  17      225.46      219.02      9.58 o
   1   8  17       22.62       20.25     10.40 o
   2   8  17      300.79      273.04     13.48 o
   3   8  17        8.30        6.48      2.25 o
   4   8  17        1.58        0.89      7.35 o
   5   8  17       18.51       15.97      7.20 o
   0   9  17       12.50       16.28      3.48 o
   1   9  17      246.20      234.16      7.35 o
   2   9  17       15.98        9.01      5.58 o
   3   9  17       10.99       13.10      4.20 o
   4   9  17       13.16       22.32      6.07 o
   0  10  17        7.73       10.12      3.50 o
   1  10  17        8.91       13.36      3.60 o
   2  10  17       21.60       37.14      4.07 o
   3  10  17        8.78        3.94      2.09 o
   0  11  17       21.47       21.32      2.79 o
   1  11  17       21.74       25.69      2.77 o
   2  11  17       28.24       34.94      3.32 o
   1   0  18       45.87       63.89      3.79 o
   2   0  18       42.26       33.18      2.49 o
   3   0  18       12.40        8.74      1.41 o
   4   0  18        4.32        5.68      1.49 o
   5   0  18       20.48       22.93      1.97 o
   6   0  18       45.68       50.68      2.77 o
   7   0  18       40.71       38.47      4.82 o
   0   1  18     6623.13     7478.12    134.32 o
   1   1  18      236.86      237.73     12.41 o
   2   1  18       78.67       73.29      8.49 o
   3   1  18      686.14      675.78     11.77 o
   4   1  18     1050.03      996.03     15.51 o
   5   1  18      279.23      286.70      6.71 o
   6   1  18       43.87       51.81      6.19 o
   7   1  18        9.55       16.77      7.16 o
   0   2  18      526.38      577.04     11.40 o
   1   2  18     1005.81     1055.43     20.80 o
   2   2  18       23.54       27.14      4.64 o
   3   2  18      132.98      139.15      2.24 o
   4   2  18      142.69      121.65      3.54 o
   5   2  18      133.93      142.03      3.58 o
   6   2  18       69.92       58.71      6.81 o
   7   2  18       15.10       16.86     10.61 o
   0   3  18      370.56      381.18      8.00 o
   1   3  18      541.98      535.09      7.58 o
   2   3  18      496.02      508.98      7.20 o
   3   3  18      112.72      106.85      2.12 o
   4   3  18       95.27      105.24      2.74 o
   5   3  18       19.71       14.13      1.43 o
   6   3  18       54.29       60.70      5.72 o
   0   4  18       15.87       18.06      1.56 o
   1   4  18      390.03      396.56     11.23 o
   2   4  18      154.24      157.44      2.99 o
   3   4  18       14.89       14.23      2.05 o
   4   4  18      133.57      136.61      3.27 o
   5   4  18       76.45       86.25      4.00 o
   6   4  18       68.10       90.31      4.30 o
   7   4  18       14.00       25.81      4.17 o
   0   5  18      225.53      227.72      6.19 o
   1   5  18      114.46      112.12      3.29 o
   2   5  18      388.43      363.51     13.05 o
   3   5  18      447.77      421.35     11.52 o
   4   5  18       66.37       72.29      2.60 o
   5   5  18        1.81       -2.10      1.40 o
   0   6  18       14.33       11.25      1.37 o
   1   6  18       32.00       18.61      1.63 o
   2   6  18      683.82      594.84     15.68 o
   3   6  18       20.79       20.83      2.68 o
   4   6  18      132.20      133.37      4.01 o
   5   6  18       53.64       59.30      4.08 o
   6   6  18       76.57       80.93      4.47 o
   0   7  18      173.42      173.46      7.11 o
   1   7  18       75.70       66.93      3.70 o
   2   7  18      156.97      153.55      6.50 o
   3   7  18       48.26       33.06      9.26 o
   4   7  18       18.89       21.73      2.76 o
   5   7  18       22.94       22.14      2.66 o
   6   7  18       16.07       14.17      2.01 o
   0   8  18        1.02        4.20      1.64 o
   1   8  18      237.98      245.62     10.56 o
   2   8  18       61.88       52.07     10.54 o
   3   8  18       16.31       22.26      3.75 o
   4   8  18       13.01       18.57      2.26 o
   5   8  18       16.05        9.18      4.59 o
   1   9  18       32.54       43.27     12.19 o
   2   9  18       25.95       19.19      2.26 o
   3   9  18       13.05        6.64      2.22 o
   0  10  18        2.40        7.21      3.36 o
   1  10  18       47.74       42.64      6.61 o
   3  10  18        5.31        9.20      2.05 o
   0  11  18       10.65       13.85      2.33 o
   1  11  18        1.27        8.73      4.84 o
   2  11  18        4.08        4.42      2.00 o
   1   0  19     1032.96     1170.67     22.14 o
   3   0  19      146.38      126.81      3.40 o
   4   0  19       21.69       24.62      1.93 o
   5   0  19      137.14      123.91      4.33 o
   6   0  19       98.02       94.24      5.65 o
   7   0  19        1.82        8.61      3.22 o
   0   1  19     1998.36     2258.69     42.04 o
   1   1  19      945.77     1014.55     19.28 o
   2   1  19        6.99        8.74      1.54 o
   3   1  19     1312.81     1356.33     19.82 o
   4   1  19      376.01      371.97      7.06 o
   5   1  19       23.26       26.00      1.24 o
   6   1  19      106.12      109.30      6.04 o
   7   1  19       20.99       17.78      1.90 o
   0   2  19     1471.40     1531.45     24.48 o
   1   2  19       91.33      101.95      2.83 o
   2   2  19      550.27      530.48      8.34 o
   3   2  19      244.94      253.12      7.32 o
   4   2  19       35.95       28.85      1.73 o
   5   2  19       14.11       16.79      1.35 o
   6   2  19       13.15       17.17      1.73 o
   7   2  19       54.89       72.61      5.89 o
   0   3  19        5.17        8.74      1.41 o
   1   3  19      369.06      360.06      5.35 o
   2   3  19       45.73       48.40      4.12 o
   3   3  19      375.64      359.10      5.52 o
   4   3  19      301.49      285.16      5.79 o
   5   3  19      115.29      119.28      3.54 o
   6   3  19       65.81       63.36      3.26 o
   0   4  19      161.50      182.09      5.24 o
   1   4  19      515.49      521.92     10.61 o
   2   4  19      118.64      120.56      2.50 o
   3   4  19       23.09       21.36      3.89 o
   4   4  19      100.52       99.78      2.43 o
   5   4  19      206.51      190.89     19.77 o
   6   4  19      245.90      277.73     10.06 o
   0   5  19       38.72       33.56      1.87 o
   1   5  19       42.94       46.74      4.14 o
   2   5  19       64.43       69.86      2.06 o
   3   5  19      217.62      211.16      8.26 o
   4   5  19       56.10       52.79      8.50 o
   5   5  19       67.69       69.16      3.77 o
   6   5  19       52.37       57.17      5.06 o
   0   6  19       71.74       52.23      2.49 o
   1   6  19      169.15      146.75      3.50 o
   2   6  19       16.40       24.33      6.58 o
   3   6  19      203.89      198.15      9.11 o
   4   6  19       49.55       45.91      2.35 o
   5   6  19       22.13       19.94      2.32 o
   6   6  19       88.42       79.96      4.63 o
   0   7  19        8.70        9.65      1.61 o
   1   7  19      132.14      107.01     12.98 o
   2   7  19      501.44      431.56      8.18 o
   3   7  19       49.05       45.47      8.77 o
   4   7  19       27.04       16.89      1.95 o
   5   7  19       13.53       19.08      1.47 o
   0   8  19      458.65      455.68     12.44 o
   1   8  19       87.85       89.32      4.14 o
   2   8  19       78.06       82.45      7.88 o
   3   8  19        0.23       -0.48      1.23 o
   4   8  19       47.81       41.75      2.79 o
   5   8  19       34.07       29.44      4.01 o
   0   9  19        0.83        4.29      1.29 o
   1   9  19       53.14       38.12      4.76 o
   2   9  19       39.15       44.16      3.87 o
   3   9  19        6.45        8.05      3.12 o
   4   9  19       12.64       12.59      2.07 o
   0  10  19       29.61       21.51      4.11 o
   1  10  19       26.66       39.62      5.69 o
   2  10  19       16.16       19.94      2.99 o
   3  10  19       17.11       23.48      2.66 o
   0  11  19        8.58       13.14      2.82 o
   1  11  19       20.22       11.65      5.06 o
   0   0  20     2649.46     2868.18     92.43 o
   1   0  20      406.67      422.68      8.87 o
   2   0  20      479.47      459.38     11.57 o
   3   0  20       11.30        8.87      1.02 o
   4   0  20      783.31      765.49     19.70 o
   5   0  20     1543.79     1435.91     27.80 o
   6   0  20       30.30       25.16      4.11 o
   7   0  20       38.97       48.40      5.55 o
   0   1  20      300.88      322.16     13.17 o
   1   1  20      616.69      685.90     11.78 o
   2   1  20      140.63      131.75      8.21 o
   3   1  20      571.73      558.03      7.92 o
   4   1  20      320.73      325.82     15.60 o
   5   1  20       80.07       81.85      2.20 o
   6   1  20        1.55       -1.05      1.64 o
   7   1  20       10.17        2.27      4.67 o
   0   2  20        1.54        2.55      0.93 o
   1   2  20     1953.74     1999.44     31.71 o
   2   2  20      514.52      498.66      8.42 o
   3   2  20      220.16      247.75     11.80 o
   4   2  20      131.83      133.86      3.21 o
   5   2  20       72.59       73.20      3.32 o
   6   2  20       15.37       10.02      1.54 o
   7   2  20       48.32       35.20      4.48 o
   0   3  20       65.80       56.03      2.09 o
   1   3  20      344.55      348.25      4.64 o
   2   3  20      205.02      206.94      7.46 o
   3   3  20      677.70      638.92     19.86 o
   4   3  20      171.91      168.42      4.48 o
   5   3  20       64.92       63.20      3.78 o
   6   3  20       13.45       15.84      1.79 o
   7   3  20       38.33       54.59      4.94 o
   0   4  20        4.20        8.92      1.42 o
   1   4  20     1054.96     1042.92     49.49 o
   2   4  20      587.72      585.93     36.85 o
   3   4  20       52.07       63.45      2.63 o
   4   4  20       96.65       93.01      2.69 o
   5   4  20       41.69       44.62      5.24 o
   6   4  20       90.44      131.48      8.66 o
   0   5  20        7.81       11.40      2.48 o
   1   5  20      753.50      780.98     13.42 o
   2   5  20      350.58      332.72     12.12 o
   3   5  20        2.63       -0.79      2.15 o
   4   5  20       29.13       29.98      8.16 o
   5   5  20       85.77       82.88      4.12 o
   6   5  20       68.91       62.18      4.08 o
   0   6  20        0.01        0.12      1.18 o
   1   6  20      767.53      710.37     12.40 o
   2   6  20      402.68      418.06      9.06 o
   3   6  20      175.41      150.90      5.07 o
   4   6  20       30.52       36.75      2.08 o
   5   6  20       11.52       19.17      2.55 o
   6   6  20       10.00       16.53      2.55 o
   0   7  20        0.06       -2.11      1.41 o
   1   7  20       78.94       73.12      6.15 o
   2   7  20      107.77       91.53      3.01 o
   3   7  20       92.45       85.59      4.18 o
   4   7  20        6.86       13.79      5.97 o
   5   7  20       19.21       21.71      1.82 o
   0   8  20       20.12       26.47      2.33 o
   1   8  20      164.34      172.62      4.29 o
   2   8  20      119.96      121.90      5.64 o
   3   8  20       12.47       10.21      1.77 o
   4   8  20        9.20        8.86      1.74 o
   5   8  20       52.49       49.32      2.41 o
   0   9  20        0.95       11.54      2.56 o
   1   9  20      150.76      132.40      5.42 o
   2   9  20       12.53        6.35      1.65 o
   3   9  20       51.67       72.43     15.58 o
   4   9  20       16.32       19.28      4.94 o
   1  10  20        1.10        4.98      1.40 o
   2  10  20       40.49       51.15      4.93 o
   3  10  20       14.35       24.86      2.68 o
   0  11  20        5.93       10.26      2.56 o
   1   0  21      264.96      267.76     10.59 o
   2   0  21       74.21       85.25      5.18 o
   3   0  21        0.00       -1.51      1.41 o
   4   0  21      120.71      124.40      4.33 o
   5   0  21        8.82       10.61      1.90 o
   6   0  21       56.85       62.00      4.76 o
   7   0  21       25.17       47.35      5.93 o
   0   1  21     1439.93     1500.38     35.09 o
   1   1  21      788.22      816.86     12.28 o
   2   1  21      112.77      114.85      4.29 o
   3   1  21       24.56       23.80      1.34 o
   4   1  21        9.51        8.05      3.65 o
   5   1  21       49.99       43.07      3.39 o
   6   1  21      105.19       96.14      4.01 o
   7   1  21        7.38       -1.41      3.37 o
   0   2  21      308.73      342.21      5.98 o
   1   2  21     1198.79     1248.31     16.71 o
   2   2  21      764.50      778.79     10.11 o
   3   2  21     1275.32     1315.64     21.74 o
   4   2  21      166.83      165.13      3.32 o
   5   2  21      164.16      159.43      3.40 o
   6   2  21       90.86       80.26      3.18 o
   7   2  21       47.04       35.58      5.41 o
   0   3  21      342.19      328.78      7.04 o
   1   3  21      654.30      721.08      9.16 o
   2   3  21        7.56       12.09      1.68 o
   3   3  21      584.27      621.23      9.69 o
   4   3  21      117.18      115.27      3.96 o
   5   3  21       86.39       85.66      2.59 o
   6   3  21       22.26       24.84      8.23 o
   7   3  21       52.37       64.23      5.70 o
   0   4  21       43.57       28.05      1.71 o
   1   4  21      363.34      350.84      6.57 o
   2   4  21       94.49       88.65      3.75 o
   3   4  21        0.61        3.59      3.78 o
   4   4  21      206.93      195.17      4.41 o
   5   4  21      133.63      105.45      6.20 o
   6   4  21      135.36      172.42      6.65 o
   0   5  21        0.02        7.10      1.38 o
   1   5  21      624.52      604.00     13.26 o
   2   5  21      173.08      175.73      5.96 o
   3   5  21       73.48       84.78      2.90 o
   4   5  21      130.50      128.30      4.23 o
   5   5  21       53.34       65.10      3.83 o
   6   5  21        9.16        7.10      3.73 o
   0   6  21       69.46       62.00      2.89 o
   1   6  21      315.49      274.48      7.48 o
   2   6  21       60.31       50.31      4.13 o
   3   6  21      106.15      111.51      4.56 o
   4   6  21       74.64       69.66      8.01 o
   5   6  21       29.14       35.06      2.30 o
   6   6  21       28.47       35.71      3.09 o
   0   7  21      582.90      570.33     14.94 o
   1   7  21       58.66       46.35     10.99 o
   2   7  21       87.68       87.25      3.09 o
   3   7  21      216.05      182.40      8.83 o
   4   7  21        7.07       12.87      1.73 o
   5   7  21       21.30       29.32      2.92 o
   0   8  21      110.27       97.41      4.05 o
   1   8  21       87.87       76.84      5.96 o
   2   8  21       25.87       22.81      4.32 o
   3   8  21       93.81       91.79      5.01 o
   4   8  21       12.58       13.27      1.94 o
   5   8  21       18.95       23.56      1.73 o
   0   9  21      320.81      292.30     12.54 o
   1   9  21       19.69       16.02      3.62 o
   2   9  21        3.82        3.08      2.09 o
   3   9  21       26.68       35.74      9.67 o
   4   9  21       19.35       16.23      1.73 o
   0  10  21      127.52      129.99      9.10 o
   1  10  21       21.94       21.74      4.67 o
   2  10  21       45.35       52.38      4.99 o
   3  10  21       43.78       42.17      2.63 o
   0  11  21       23.12       30.15      4.39 o
   1   0  22       66.98       64.06      2.76 o
   2   0  22       24.31       29.90      2.59 o
   4   0  22        0.97        5.58      1.18 o
   5   0  22        6.01        4.42      1.50 o
   6   0  22       10.93       13.61      1.75 o
   7   0  22       24.27       26.47      4.55 o
   0   1  22      497.65      509.69     10.23 o
   1   1  22     1161.30     1221.55     23.28 o
   2   1  22      222.04      225.83      4.47 o
   3   1  22      300.49      312.46      6.28 o
   4   1  22      362.81      356.09     11.26 o
   5   1  22       34.33       30.46      2.58 o
   6   1  22       50.01       40.97      4.24 o
   7   1  22       14.76        5.68      3.70 o
   0   2  22      210.11      237.26      5.65 o
   1   2  22      163.08      164.02      7.14 o
   2   2  22      250.67      237.22      3.87 o
   3   2  22      718.85      741.53     21.09 o
   4   2  22      218.30      226.72      4.72 o
   5   2  22       61.37       56.23      7.05 o
   6   2  22       26.49       27.43      1.48 o
   7   2  22       82.97       85.17      8.32 o
   0   3  22      885.66      891.46     17.39 o
   1   3  22      481.60      478.71      6.45 o
   2   3  22       77.22       70.88      1.67 o
   3   3  22      261.12      250.09      5.29 o
   4   3  22        9.16        5.04      1.23 o
   5   3  22       80.25       72.10      9.90 o
   6   3  22        7.36        6.54      1.87 o
   7   3  22       12.09       28.74      3.47 o
   0   4  22     2543.52     2506.06     46.44 o
   1   4  22      395.91      393.28      7.37 o
   2   4  22      373.74      370.66      8.06 o
   3   4  22      350.73      344.34      5.97 o
   4   4  22      511.15      511.88     21.44 o
   5   4  22      235.43      242.24     17.30 o
   6   4  22       16.20       25.38      2.04 o
   0   5  22      324.91      269.53      7.80 o
   1   5  22      190.90      186.56      8.70 o
   2   5  22       32.50       34.09      2.04 o
   3   5  22      426.58      449.57     12.12 o
   4   5  22       53.15       59.97      2.68 o
   5   5  22       97.85      104.12      4.84 o
   6   5  22       30.37       19.56      3.82 o
   0   6  22      168.56      151.21      4.77 o
   1   6  22       88.59       74.61      5.13 o
   2   6  22       56.69       49.61      2.13 o
   3   6  22      158.95      114.56      8.88 o
   4   6  22       28.62       31.46      2.76 o
   5   6  22        7.73       10.27      1.89 o
   6   6  22        0.99        1.97      1.97 o
   0   7  22       30.82       24.29      1.80 o
   1   7  22       47.01       48.73      2.78 o
   2   7  22      112.58      117.00      3.88 o
   3   7  22       81.33       87.09      3.24 o
   4   7  22       12.15       18.83      1.99 o
   5   7  22       26.18       29.58      2.77 o
   0   8  22        0.02        2.32      1.61 o
   1   8  22       23.98       27.70      1.93 o
   2   8  22       17.84       26.54      3.56 o
   3   8  22       34.93       36.66      2.44 o
   4   8  22      115.51      122.10      4.69 o
   0   9  22      210.06      205.81      9.90 o
   1   9  22       18.33       19.94      2.21 o
   2   9  22       21.14       22.12      4.77 o
   3   9  22       24.92       30.05      3.22 o
   4   9  22       32.28       32.81      2.47 o
   0  10  22       61.09       53.64      4.74 o
   1  10  22       17.06       16.84      7.67 o
   2  10  22       10.62       15.36      2.67 o
   1   0  23       57.07       55.07      3.04 o
   2   0  23       88.85       80.54      4.26 o
   3   0  23      233.91      230.33      6.88 o
   5   0  23        1.06        0.23      1.06 o
   6   0  23      214.90      186.49      5.00 o
   7   0  23        1.83       10.33      3.75 o
   0   1  23      286.81      282.43     10.88 o
   1   1  23      160.17      181.21      6.92 o
   2   1  23      805.08      821.42     16.34 o
   3   1  23      600.39      602.14     23.83 o
   4   1  23       59.29       55.99      2.50 o
   5   1  23        2.85        2.54      0.98 o
   6   1  23       39.01       37.75      1.68 o
   7   1  23       30.56       32.84      5.84 o
   0   2  23        7.19        5.95      1.15 o
   1   2  23       88.63      102.15      2.62 o
   2   2  23      405.74      381.42     11.20 o
   3   2  23      205.77      205.43      3.71 o
   4   2  23      220.04      222.37      4.86 o
   5   2  23       63.63       63.03      2.22 o
   6   2  23       76.12       70.77      2.31 o
   0   3  23     1212.99     1162.56     22.07 o
   1   3  23      401.23      378.52      7.35 o
   2   3  23     2153.82     2116.91     34.47 o
   3   3  23      288.50      284.97      5.07 o
   4   3  23      191.52      190.68      7.39 o
   5   3  23       62.23       66.89     13.89 o
   6   3  23       75.91       88.50      4.54 o
   0   4  23       74.89       68.81      2.86 o
   1   4  23      265.52      288.13      5.10 o
   2   4  23      213.96      216.85      5.52 o
   3   4  23      172.86      152.95      3.20 o
   4   4  23      124.70      123.27      3.54 o
   5   4  23       33.22       28.57      2.43 o
   6   4  23      127.28      147.78      6.29 o
   0   5  23     1892.70     1899.97     44.20 o
   1   5  23      321.23      299.72      6.08 o
   2   5  23       22.64       24.71      4.85 o
   3   5  23      557.12      528.63     26.51 o
   4   5  23      217.02      208.80      7.36 o
   5   5  23       28.27       38.07      3.20 o
   6   5  23       38.63       56.03      4.04 o
   0   6  23      431.46      449.25     11.89 o
   1   6  23       34.15       36.52      8.28 o
   2   6  23       59.03       58.49      2.97 o
   3   6  23      215.56      206.56     11.84 o
   4   6  23       20.48       22.14      2.52 o
   5   6  23        4.31        4.85      1.56 o
   0   7  23       36.01       37.80      2.39 o
   1   7  23       96.58       95.65     10.10 o
   2   7  23       35.96       37.35      2.17 o
   3   7  23        7.56        2.36      6.31 o
   4   7  23       25.97       17.84      2.22 o
   5   7  23        4.02        4.29      2.91 o
   0   8  23       37.02       38.34      2.80 o
   1   8  23       14.16       13.19      1.91 o
   2   8  23       69.09       78.89      2.68 o
   3   8  23       68.63       69.16      3.77 o
   4   8  23       36.19       27.69      4.50 o
   0   9  23      392.46      364.51     17.30 o
   1   9  23       87.63       90.41      7.47 o
   2   9  23        7.47       13.68      2.34 o
   3   9  23        9.30       14.59      6.81 o
   0  10  23        9.03       14.58      3.87 o
   1  10  23       38.64       40.43      2.46 o
   2  10  23      150.77      145.62      6.53 o
   0   0  24     1753.74     1985.55     46.14 o
   1   0  24        1.06        8.48      2.45 o
   3   0  24      206.97      210.79      9.09 o
   4   0  24      141.67      113.35      6.20 o
   5   0  24       16.85       14.42      1.88 o
   6   0  24       82.61       81.52      3.90 o
   7   0  24       30.21       32.31      4.67 o
   1   1  24       41.55       42.62      6.37 o
   2   1  24      194.08      176.44      8.30 o
   3   1  24       18.28       13.29      3.91 o
   4   1  24       97.07       86.97      3.16 o
   5   1  24      145.11      146.48      3.69 o
   6   1  24       47.42       52.67      2.27 o
   7   1  24        2.06        3.67      2.20 o
   0   2  24      236.34      253.13      4.81 o
   1   2  24      516.98      517.32      8.13 o
   2   2  24     2105.04     2133.66     28.53 o
   3   2  24       10.03        5.94      1.51 o
   4   2  24        8.48        9.38      2.86 o
   5   2  24      112.52      110.50     14.93 o
   6   2  24      127.01      133.60      4.10 o
   0   3  24     1075.17     1051.34     20.99 o
   1   3  24       19.05       23.00      1.09 o
   2   3  24      369.04      357.38     10.84 o
   3   3  24      383.78      388.61     12.12 o
   4   3  24      768.15      751.25     24.92 o
   5   3  24       10.96        8.11      1.48 o
   6   3  24        6.47       11.40      2.77 o
   0   4  24      568.34      533.84     10.96 o
   1   4  24      198.36      193.71     10.00 o
   2   4  24       70.09       71.56      3.60 o
   3   4  24       22.57       17.42      2.05 o
   4   4  24       65.31       53.02      2.26 o
   5   4  24      280.64      318.14      8.69 o
   6   4  24       26.82       39.28      3.65 o
   0   5  24      188.82      176.32      5.45 o
   1   5  24      164.05      148.81      5.92 o
   2   5  24      647.16      632.05     13.44 o
   3   5  24      198.74      206.89     11.43 o
   4   5  24      123.10      159.81      6.13 o
   5   5  24       45.35       45.60      3.20 o
   6   5  24       47.51       62.18      4.25 o
   0   6  24       24.38       18.24      1.75 o
   1   6  24      187.43      179.11      5.70 o
   2   6  24       86.46       85.30      2.79 o
   3   6  24       78.50       83.13      3.16 o
   4   6  24       27.22       28.97      2.79 o
   5   6  24       39.80       38.02      5.14 o
   0   7  24        4.01        5.13      1.62 o
   1   7  24       13.18       12.94      1.84 o
   2   7  24       44.51       40.05      1.90 o
   3   7  24       17.30       18.85      2.20 o
   4   7  24       46.32       49.60      6.03 o
   5   7  24       12.56       17.57      4.64 o
   0   8  24        0.05        0.00      1.16 o
   1   8  24       59.24       66.15      3.51 o
   2   8  24       18.12       18.40      6.91 o
   3   8  24       19.19       13.49      3.03 o
   4   8  24       26.29       23.35      2.71 o
   0   9  24       15.46       18.34      4.15 o
   1   9  24       90.91       91.73      3.85 o
   2   9  24       16.57       22.05      2.79 o
   3   9  24       21.98       25.31      2.94 o
   0  10  24       23.71       22.53      4.20 o
   1  10  24       52.76       54.31      7.76 o
   2  10  24       15.44       27.94      4.11 o
   1   0  25       36.23       16.28      2.70 o
   2   0  25      142.94      138.75      6.35 o
   3   0  25      163.58      156.03      7.00 o
   4   0  25      265.58      278.09      8.63 o
   5   0  25       14.56       16.01      1.99 o
   6   0  25        6.30        5.84      1.98 o
   0   1  25      363.17      414.73     10.10 o
   1   1  25      369.28      387.73      8.48 o
   2   1  25       51.82       34.90      5.44 o
   3   1  25       54.40       55.25      8.55 o
   4   1  25       52.10       56.36      3.07 o
   5   1  25       34.96       37.46      3.09 o
   6   1  25        2.01        3.25      1.06 o
   0   2  25      601.65      637.64     11.44 o
   1   2  25      204.07      215.45      4.58 o
   2   2  25      259.57      251.85      4.24 o
   3   2  25      838.50      853.04     13.62 o
   4   2  25      341.24      361.08      7.76 o
   5   2  25       61.72       58.62      3.59 o
   6   2  25       20.23       29.58      3.93 o
   0   3  25     2253.32     2326.87     42.67 o
   1   3  25       35.57       27.95      2.58 o
   2   3  25       43.31       41.10      2.58 o
   3   3  25      633.15      626.18     10.24 o
   4   3  25       51.94       46.53      1.61 o
   5   3  25        7.25       11.77      5.57 o
   6   3  25        2.13        5.33      2.34 o
   0   4  25     2580.27     2636.23     48.74 o
   1   4  25      390.73      430.10      9.17 o
   2   4  25      809.52      795.52     16.50 o
   3   4  25      492.51      467.59      7.59 o
   4   4  25      111.04      103.65      3.85 o
   5   4  25       33.26       31.95      2.80 o
   6   4  25       65.62       78.80      4.60 o
   0   5  25        2.24        6.05      1.64 o
   1   5  25      105.61       99.58      6.70 o
   2   5  25      114.06      115.18     10.82 o
   3   5  25       22.25       25.32      4.62 o
   4   5  25      231.60      206.74      6.83 o
   5   5  25       52.11       60.32      4.03 o
   6   5  25       21.13       23.98      4.54 o
   0   6  25      133.28      120.34      5.45 o
   1   6  25       59.58       54.07      5.17 o
   2   6  25        9.79       14.59      1.86 o
   3   6  25       30.23       33.21      6.83 o
   4   6  25       20.38       20.14      3.39 o
   5   6  25        1.80        0.18      3.20 o
   0   7  25        0.22        3.36      1.62 o
   1   7  25        9.48       11.97      5.82 o
   2   7  25       66.30       61.96      4.85 o
   3   7  25        9.74       12.02      2.22 o
   4   7  25       19.68       26.92      2.69 o
   5   7  25       13.10       13.17      2.96 o
   0   8  25       62.40       67.91      5.15 o
   1   8  25       20.32       31.86      2.25 o
   2   8  25        1.89       -1.21      4.12 o
   3   8  25       20.71       28.72      2.17 o
   4   8  25        6.01       12.26      2.02 o
   0   9  25       15.53       16.28      3.75 o
   1   9  25       63.88       64.92      4.00 o
   2   9  25       54.94       60.46      7.21 o
   3   9  25       10.27       10.27      1.93 o
   0  10  25       32.95       40.36      4.67 o
   1  10  25        1.06       -4.34      5.17 o
   2  10  25       35.03       36.55      4.48 o
   1   0  26        3.44        0.58      1.06 o
   2   0  26      395.88      374.04     13.36 o
   3   0  26      171.33      185.60      4.99 o
   4   0  26       31.06       35.96      1.94 o
   5   0  26       26.80       45.31      4.06 o
   6   0  26        0.04        0.83      1.64 o
   0   1  26       24.80       27.82      1.36 o
   1   1  26       76.60       78.80      4.78 o
   2   1  26      118.58      119.64     12.55 o
   3   1  26      719.56      673.27     27.42 o
   4   1  26      102.32      112.87     10.47 o
   5   1  26       55.15       55.28      2.87 o
   6   1  26        5.89        7.17      3.44 o
   0   2  26      120.39      109.70      2.71 o
   1   2  26       10.78       13.73      7.17 o
   2   2  26      150.91      155.79      5.13 o
   3   2  26      575.18      576.30     11.88 o
   4   2  26       61.53       63.23      2.14 o
   5   2  26       51.60       56.94      2.41 o
   6   2  26       15.46       20.33      1.65 o
   0   3  26      205.05      219.33      5.43 o
   1   3  26      352.89      331.84     11.01 o
   2   3  26      429.27      435.13     21.50 o
   3   3  26       32.48       35.34      4.78 o
   4   3  26        2.01        1.51      1.63 o
   5   3  26      209.42      204.00      5.12 o
   6   3  26       47.22       46.44      3.72 o
   0   4  26      203.44      198.15      4.86 o
   1   4  26     1180.70     1125.99     21.75 o
   2   4  26      200.11      194.82      6.32 o
   3   4  26      121.12      131.22      4.94 o
   4   4  26       45.70       51.30      3.90 o
   5   4  26      237.29      243.49     14.88 o
   6   4  26       24.75       31.82      3.28 o
   0   5  26        8.70        8.61      1.77 o
   1   5  26      245.81      238.23     22.50 o
   2   5  26       29.52       29.61      1.85 o
   3   5  26      171.41      173.08     13.73 o
   4   5  26       10.09       18.68      4.37 o
   5   5  26      286.74      266.70     10.22 o
   0   6  26       15.29       13.76      2.48 o
   1   6  26      118.58       92.01      5.02 o
   2   6  26       46.25       51.72      2.15 o
   3   6  26        1.46        4.90      6.59 o
   4   6  26       96.52       90.89      3.75 o
   5   6  26       34.48       38.83      6.61 o
   0   7  26       56.49       48.55      2.85 o
   1   7  26       44.24       43.64      4.44 o
   2   7  26       12.39       19.27      2.37 o
   3   7  26       56.20       59.55      9.22 o
   4   7  26       18.65       20.12      4.40 o
   0   8  26      156.11      168.66      9.25 o
   1   8  26        4.86        9.59      2.84 o
   2   8  26       56.97       68.99      4.61 o
   3   8  26       27.33       16.18      3.99 o
   4   8  26       29.95       27.48      2.94 o
   0   9  26       20.15       29.55      4.22 o
   1   9  26       85.86       91.63      3.93 o
   2   9  26       10.09        7.58      1.97 o
   3   9  26       33.02       34.20      2.98 o
   0  10  26       11.55       17.34      4.04 o
   1  10  26       19.18       33.80      9.47 o
   1   0  27       45.68       31.71      1.58 o
   2   0  27       32.67       31.82      2.80 o
   4   0  27        2.73        2.21      1.41 o
   5   0  27       82.61       93.83      6.06 o
   6   0  27       63.37       67.20      3.89 o
   0   1  27       49.91       51.61      1.86 o
   1   1  27       36.64       35.96      6.41 o
   2   1  27      484.38      493.47     22.74 o
   3   1  27       29.16       31.73      1.62 o
   4   1  27       28.16       23.46      1.88 o
   5   1  27       44.49       38.86      1.85 o
   6   1  27        0.49       -2.02      1.34 o
   0   2  27      401.92      394.35     10.70 o
   1   2  27      202.49      184.12      8.99 o
   2   2  27      106.33       97.64     10.22 o
   3   2  27      336.01      346.69      6.27 o
   4   2  27      131.58      126.92      7.57 o
   5   2  27       67.23       65.03      2.76 o
   6   2  27        0.35       -0.46      1.20 o
   0   3  27        2.14       -0.58      1.29 o
   1   3  27      763.03      781.41     12.17 o
   2   3  27      162.74      158.68      3.68 o
   3   3  27     1398.56     1383.61     38.13 o
   4   3  27      237.89      234.39      4.84 o
   5   3  27      159.08      143.45      7.65 o
   6   3  27       37.41       30.43      2.76 o
   0   4  27        0.46        0.23      0.93 o
   1   4  27      167.60      154.19     12.88 o
   2   4  27       58.46       56.73      6.87 o
   3   4  27       29.87       29.76      2.93 o
   4   4  27       73.98       81.16      6.93 o
   5   4  27       37.95       30.94      2.16 o
   6   4  27       10.81        5.84      1.87 o
   0   5  27        3.12        5.68      1.64 o
   1   5  27       76.24       76.38     11.75 o
   2   5  27       63.96       61.73      3.15 o
   3   5  27      191.27      215.84      5.85 o
   4   5  27      162.26      170.63      6.48 o
   5   5  27       11.15       14.17      2.43 o
   0   6  27      118.16      120.11      4.49 o
   1   6  27      159.26      150.41      5.92 o
   2   6  27       46.11       41.44      2.41 o
   3   6  27       54.52       54.04     10.93 o
   4   6  27       32.29       22.72      4.56 o
   5   6  27       70.25       83.67      4.54 o
   0   7  27       56.37       45.74      2.63 o
   1   7  27        8.78       14.60      2.76 o
   2   7  27       78.67       93.86      3.75 o
   3   7  27       12.16       29.58      9.56 o
   4   7  27        5.37        4.48      1.51 o
   0   8  27       63.32       69.52      5.76 o
   1   8  27      110.93      118.56     13.82 o
   2   8  27       22.92       26.97      2.15 o
   3   8  27        1.82        1.38      5.79 o
   4   8  27        8.63        4.07      2.43 o
   0   9  27        1.58       14.17      3.82 o
   1   9  27       15.64       26.15      5.95 o
   2   9  27        6.91       18.69      9.42 o
   0  10  27        0.08       -3.46      2.30 o
   0   0  28       84.90       87.87      5.26 o
   1   0  28        1.36        3.13      0.92 o
   2   0  28       18.52        7.92      2.19 o
   3   0  28      183.12      193.32      6.90 o
   4   0  28       26.10       21.92      3.23 o
   6   0  28       17.37       20.23      2.23 o
   0   1  28       61.94       51.61      2.48 o
   1   1  28      274.69      273.09      4.96 o
   2   1  28      701.95      657.49     13.58 o
   3   1  28      176.41      167.87      5.88 o
   4   1  28       69.41       69.23      2.88 o
   5   1  28       24.50       27.71      1.76 o
   6   1  28       28.14       29.38      1.69 o
   0   2  28       70.18       60.15      4.51 o
   1   2  28       56.79       54.33      3.07 o
   2   2  28      172.32      191.18      3.87 o
   3   2  28      204.66      183.99      4.34 o
   4   2  28       39.63       40.18      2.02 o
   5   2  28       21.42       26.10      1.71 o
   6   2  28       13.90       17.55      1.73 o
   0   3  28        7.78        3.13      1.04 o
   1   3  28       90.92       79.64      8.51 o
   2   3  28      250.36      258.32      6.57 o
   3   3  28       30.93       28.17      2.05 o
   4   3  28      126.54      114.12      3.69 o
   5   3  28       43.88       43.82      2.53 o
   6   3  28       23.18       21.10      2.45 o
   0   4  28      557.19      552.43     11.66 o
   1   4  28      182.25      164.54      6.36 o
   2   4  28        5.60        8.15      1.21 o
   3   4  28      122.95      126.45      4.65 o
   4   4  28       96.84      100.38     11.13 o
   5   4  28       63.76       66.47      7.24 o
   0   5  28      358.80      348.63      9.26 o
   1   5  28      124.16      114.41      3.35 o
   2   5  28       18.54       22.85      2.37 o
   3   5  28       17.87       21.85      6.10 o
   4   5  28       76.99       69.34      3.77 o
   5   5  28      134.91      166.15      7.23 o
   0   6  28       68.14       58.49      3.13 o
   1   6  28       58.17       43.87      2.87 o
   2   6  28       49.12       60.91      7.32 o
   3   6  28       22.28       17.39      2.00 o
   4   6  28       14.10       13.14      2.23 o
   5   6  28       12.43        9.65      3.49 o
   0   7  28       14.83       15.24      1.77 o
   1   7  28       33.53       26.17      5.42 o
   2   7  28       26.82       19.85      3.37 o
   3   7  28        4.89        1.16      1.75 o
   4   7  28        3.69        3.33      4.89 o
   0   8  28       38.02       28.27      4.36 o
   1   8  28       24.48       41.02      4.14 o
   2   8  28       39.79       41.03      7.15 o
   3   8  28        2.19       -0.05      1.27 o
   0   9  28       75.92      113.57      8.27 o
   1   9  28        5.55       11.67      2.26 o
   2   9  28       18.97        7.25      4.99 o
   1   0  29        7.86        3.72      1.16 o
   2   0  29        7.55        9.65      1.75 o
   4   0  29        4.52        9.45      2.19 o
   5   0  29        0.07        1.62      2.34 o
   6   0  29        1.77        8.05      1.95 o
   0   1  29       37.47       34.81      2.42 o
   1   1  29      133.06      156.01      8.20 o
   2   1  29      566.56      532.82     11.89 o
   3   1  29       17.15       18.93      1.77 o
   4   1  29       31.16       28.85      1.61 o
   5   1  29       33.10       32.39      1.71 o
   6   1  29        5.89        6.81      1.16 o
   0   2  29       81.02       83.07      3.54 o
   1   2  29       27.87       26.28      1.88 o
   2   2  29     1258.10     1207.45     16.64 o
   3   2  29       34.18       35.33      5.63 o
   4   2  29       28.55       21.32      2.09 o
   5   2  29      112.20      130.13      3.66 o
   6   2  29       35.94       32.50      4.19 o
   0   3  29      359.00      342.62      9.98 o
   1   3  29      215.51      219.08      4.98 o
   2   3  29       37.69       33.40      5.50 o
   3   3  29        7.66        3.18      1.22 o
   4   3  29       75.77       70.97      4.35 o
   5   3  29       54.08       54.79      4.75 o
   6   3  29       98.48       83.41      4.59 o
   0   4  29       91.16       86.45      3.21 o
   1   4  29       61.35       54.48      5.33 o
   2   4  29       89.80      102.55      3.51 o
   3   4  29        4.00       12.04      3.43 o
   4   4  29      114.95       96.56      4.46 o
   5   4  29       91.73      104.24      3.97 o
   0   5  29       23.70       33.30      2.49 o
   1   5  29        2.67       -0.38      1.04 o
   2   5  29       32.13       30.90      2.07 o
   3   5  29       13.11        9.32      2.77 o
   4   5  29      129.66      143.36      6.46 o
   5   5  29      145.90      147.35      5.54 o
   0   6  29       43.89       38.47      2.54 o
   1   6  29       14.86        7.68      1.85 o
   2   6  29       46.09       43.31      3.05 o
   3   6  29       10.68       10.27      7.55 o
   4   6  29       19.39       19.57      2.06 o
   5   6  29        9.33       17.98      7.02 o
   0   7  29       40.17       39.82      3.13 o
   1   7  29        4.41        6.84      1.40 o
   2   7  29       12.58       12.16      1.65 o
   3   7  29        4.73        3.86      1.46 o
   4   7  29        4.16        1.51      1.86 o
   0   8  29      149.61      138.75      8.64 o
   1   8  29       17.66       19.18      3.65 o
   2   8  29        0.15        2.19      2.79 o
   3   8  29       21.85       16.91      4.35 o
   0   9  29       58.55       69.16      5.92 o
   1   9  29       59.87       57.03     14.67 o
   2   9  29        5.60        3.57      4.95 o
   0   0  30      271.29      274.15      7.85 o
   1   0  30        8.82        4.98      1.06 o
   2   0  30      495.45      432.50     11.67 o
   3   0  30       15.80       10.82      1.49 o
   4   0  30        0.70        1.51      1.27 o
   5   0  30        0.42        5.58      2.09 o
   6   0  30       31.03       39.82      2.58 o
   0   1  30      144.56      172.90      7.95 o
   1   1  30      167.43      131.75      3.31 o
   2   1  30      107.43      115.27     10.91 o
   3   1  30       14.38       14.56      2.30 o
   4   1  30       42.07       47.63      2.76 o
   5   1  30       14.14        4.58      1.97 o
   6   1  30       60.05       64.14      4.81 o
   0   2  30       36.82       31.46      3.75 o
   1   2  30       24.85       26.61      1.57 o
   2   2  30      182.74      171.20      4.67 o
   3   2  30      369.14      367.33      7.05 o
   4   2  30       26.22       20.38      2.25 o
   5   2  30        6.85        8.57      1.52 o
   6   2  30       63.46       71.75      2.72 o
   0   3  30      227.56      228.05      6.84 o
   1   3  30       34.30       34.98      2.73 o
   2   3  30       46.49       38.86      3.31 o
   3   3  30       92.45       88.64     10.44 o
   4   3  30       50.47       63.89      3.79 o
   5   3  30        3.55        0.88      2.74 o
   0   4  30       69.88       64.57      2.61 o
   1   4  30       20.59       15.48      2.10 o
   2   4  30       53.23       66.49      3.34 o
   3   4  30       19.17       30.27      1.76 o
   4   4  30       70.03       64.64      4.04 o
   5   4  30      113.98      127.49      4.62 o
   0   5  30      864.40      860.18     21.51 o
   1   5  30        6.73        9.44      1.81 o
   2   5  30       16.37       10.51      4.76 o
   3   5  30       17.41       21.45      5.31 o
   4   5  30      100.91      121.05      7.60 o
   5   5  30       56.92       57.66      4.10 o
   0   6  30      314.55      312.17      9.91 o
   1   6  30        8.59        5.10      1.94 o
   2   6  30       55.28       59.54      3.72 o
   3   6  30       15.50       25.81      2.63 o
   4   6  30       47.04       44.77      6.87 o
   0   7  30       17.48       13.93      2.01 o
   1   7  30       91.47       95.60      4.35 o
   2   7  30        2.42       10.26      2.07 o
   3   7  30        9.40       14.48      4.34 o
   4   7  30        8.14       11.98      2.47 o
   1   8  30       10.37        7.81      2.54 o
   2   8  30       15.91       16.75      2.05 o
   3   8  30       23.92       24.97      3.49 o
   0   9  30       66.25       73.16      6.46 o
   1   9  30       34.99       35.20      4.61 o
   1   0  31       23.49       19.47      1.43 o
   2   0  31       34.10       28.39      3.44 o
   3   0  31      180.22      183.83      5.56 o
   4   0  31        3.96        5.33      1.29 o
   5   0  31       34.38       27.60      2.72 o
   6   0  31       16.55       17.79      1.82 o
   0   1  31       48.49       44.16      3.01 o
   1   1  31       45.36       42.91      2.30 o
   2   1  31       92.08       84.25      2.42 o
   3   1  31      223.71      233.18      6.74 o
   4   1  31       67.18       56.81      2.28 o
   5   1  31       15.81        8.01      1.54 o
   6   1  31       27.11       26.82      2.50 o
   1   2  31       36.23       31.98      3.71 o
   2   2  31       47.64       45.75      6.86 o
   3   2  31       26.46       36.05      2.89 o
   4   2  31       58.54       52.08      5.90 o
   5   2  31        9.04       11.30      1.58 o
   0   3  31        8.53        0.23      2.69 o
   1   3  31        2.74        6.36      1.04 o
   2   3  31       15.61       14.41      4.10 o
   3   3  31      174.45      179.36      6.29 o
   4   3  31      112.29      102.56      3.37 o
   5   3  31        8.59       18.71      3.36 o
   0   4  31        4.39        8.17      2.22 o
   1   4  31       30.76       26.20      1.94 o
   2   4  31       76.62       77.66      3.23 o
   3   4  31       29.00       27.14      2.28 o
   4   4  31        9.90       10.12      3.36 o
   5   4  31       60.87       62.52      2.82 o
   0   5  31       93.09       81.52      3.70 o
   1   5  31       90.37       99.38      5.42 o
   2   5  31       10.23       13.03      6.66 o
   3   5  31        4.21        3.30      4.47 o
   4   5  31        9.23       11.40      2.33 o
   5   5  31       29.11       40.50      4.26 o
   0   6  31        4.72        0.58      1.29 o
   1   6  31        7.48       10.94      1.71 o
   2   6  31        0.51        3.83      1.46 o
   3   6  31        3.49        6.60      5.29 o
   4   6  31        1.49       -0.80      1.45 o
   0   7  31        2.86       16.01      4.06 o
   1   7  31       15.54       11.65      1.90 o
   2   7  31       30.14       32.20      2.31 o
   3   7  31        2.96        4.40      6.00 o
   0   8  31      311.22      330.74     18.05 o
   1   8  31       15.38       20.11      2.74 o
   0   9  31       58.65       75.77      6.76 o
   1   9  31       18.92       23.14      2.96 o
   0   0  32       50.97       77.48      4.93 o
   1   0  32        0.31        1.05      1.04 o
   2   0  32       86.81       78.05      3.82 o
   3   0  32      146.70      156.29      7.82 o
   4   0  32        2.25        4.51      1.61 o
   5   0  32       12.19       10.61      2.32 o
   0   1  32      152.75      152.54      4.53 o
   1   1  32       81.73       54.90      2.16 o
   2   1  32        7.91        7.92      4.60 o
   3   1  32      112.77      126.06      9.88 o
   4   1  32       19.91       20.55      2.11 o
   5   1  32        1.89        3.72      2.22 o
   0   2  32       26.95       17.70      1.55 o
   1   2  32      101.90      113.42      4.79 o
   2   2  32       15.45       18.13      1.72 o
   3   2  32       87.25       93.48     11.04 o
   4   2  32        7.39       10.36      1.28 o
   5   2  32       40.97       46.16     11.02 o
   0   3  32       12.70       13.05      3.27 o
   1   3  32       14.58       19.17      1.60 o
   2   3  32       11.99       19.28      4.23 o
   3   3  32       55.82       64.06      3.11 o
   4   3  32       66.97       66.03      4.11 o
   5   3  32       15.04       17.95      2.26 o
   0   4  32       19.71       18.06      2.57 o
   1   4  32      174.80      147.11      6.59 o
   2   4  32       24.95       24.92      5.53 o
   3   4  32        7.60        6.48      1.19 o
   4   4  32       31.21       27.60      3.51 o
   5   4  32      113.33      114.95     10.84 o
   0   5  32      141.66      126.33      4.85 o
   1   5  32        1.21       -0.17      1.02 o
   2   5  32       89.44       87.90      3.93 o
   3   5  32       31.28       31.67      9.62 o
   4   5  32       32.11       32.81      2.97 o
   0   6  32       23.27       15.34      4.05 o
   1   6  32        6.41        2.52      2.03 o
   2   6  32       33.47       40.45      4.85 o
   3   6  32       10.22        9.60      2.25 o
   4   6  32       16.00       18.31      5.92 o
   0   7  32       68.81       69.34      5.93 o
   1   7  32       10.80       14.45      3.42 o
   2   7  32       16.76       17.02      2.23 o
   3   7  32        4.50        9.97      1.86 o
   0   8  32        7.76       19.47      4.19 o
   1   8  32       33.62       34.85      2.62 o
   2   8  32       25.27       28.44      3.69 o
   1   0  33       13.50        3.48      1.16 o
   2   0  33       53.97       57.17      4.74 o
   3   0  33       63.96       82.68      6.47 o
   4   0  33      116.74      112.43      5.04 o
   5   0  33        1.80        8.87      2.70 o
   0   1  33        0.48        3.36      1.86 o
   1   1  33       13.09        8.52      2.50 o
   2   1  33       70.84       85.31      3.87 o
   3   1  33       52.83       57.34      3.27 o
   4   1  33       21.75       20.82      4.04 o
   5   1  33       10.06       14.07      1.59 o
   0   2  33        4.25        2.44      2.80 o
   1   2  33        5.70        9.95      2.38 o
   2   2  33       12.67       13.17      1.55 o
   3   2  33       82.23       76.54      6.73 o
   4   2  33       27.16       27.57      3.01 o
   5   2  33       38.08       42.03      2.21 o
   0   3  33       30.96       24.08      3.71 o
   1   3  33       22.21       25.36      3.65 o
   2   3  33       20.31       23.69      4.44 o
   3   3  33       21.91       28.52      1.79 o
   4   3  33       42.60       48.93      2.35 o
   5   3  33        5.80        5.74      3.04 o
   0   4  33       20.37       12.82      2.08 o
   1   4  33       74.02       79.78      2.74 o
   2   4  33       21.60       21.51      2.40 o
   3   4  33       21.77       35.20      3.07 o
   4   4  33        9.65       16.56      4.88 o
   5   4  33       18.44       15.16      2.90 o
   0   5  33        1.41        5.58      1.99 o
   1   5  33       62.62       60.88      7.42 o
   2   5  33        3.90        1.82      2.56 o
   3   5  33       25.85       28.97      4.53 o
   4   5  33       21.11       14.92      2.42 o
   0   6  33       15.53        9.19      2.09 o
   1   6  33        8.46       10.85      3.36 o
   2   6  33       26.43       38.85      6.39 o
   3   6  33        3.51       11.80      9.70 o
   4   6  33        1.30        5.13      2.44 o
   1   7  33        5.51        8.13      3.75 o
   2   7  33        8.09        0.85      1.11 o
   3   7  33        0.23       -2.09      1.40 o
   0   8  33       14.57       13.14      2.82 o
   1   8  33       82.43       91.10      9.91 o
   2   8  33       38.27       29.85      3.80 o
   0   0  34      168.47       98.05      4.06 o
   1   0  34        0.17        3.25      1.16 o
   2   0  34       32.44       31.46      1.93 o
   3   0  34        3.04       -0.69      2.32 o
   4   0  34        0.49        3.13      1.26 o
   5   0  34        5.46        3.36      1.62 o
   0   1  34       50.71       58.15      3.13 o
   1   1  34      101.38      100.90      5.03 o
   2   1  34       16.29       24.99      4.65 o
   3   1  34       37.58       42.07      2.31 o
   4   1  34       60.12       59.20      7.09 o
   5   1  34       15.55       21.83      1.65 o
   0   2  34       52.28       46.47      4.12 o
   1   2  34       11.11       14.32      2.66 o
   2   2  34        9.42       12.00      9.45 o
   3   2  34       21.96       20.27      1.48 o
   4   2  34       47.86       58.87      5.07 o
   5   2  34       47.25       47.22      3.26 o
   0   3  34        4.10        4.75      1.41 o
   1   3  34        1.58        4.48      1.52 o
   2   3  34       53.09       52.66      3.31 o
   3   3  34       56.99       62.83      2.73 o
   4   3  34       73.69       79.78     11.38 o
   5   3  34       10.79       10.16      5.54 o
   0   4  34        2.15        4.42      1.41 o
   1   4  34       24.13       28.17      2.16 o
   2   4  34      128.14      133.58     13.44 o
   3   4  34       11.52       12.51      1.51 o
   4   4  34        8.76       10.37      4.45 o
   0   5  34       84.60       76.71      4.15 o
   1   5  34       55.12       48.51      9.85 o
   2   5  34       28.85       26.86      3.52 o
   3   5  34       14.44       15.59      2.47 o
   4   5  34      111.22       92.58      5.40 o
   0   6  34        5.65        1.16      1.51 o
   1   6  34       28.58       37.99     11.14 o
   2   6  34       39.96       47.96      4.78 o
   3   6  34       15.64       11.94      2.49 o
   0   7  34        6.60       12.44      3.57 o
   1   7  34        2.59        2.51      4.89 o
   2   7  34       19.24       18.34      2.19 o
   0   8  34        2.95       11.04      3.87 o
   1   8  34        4.33       -2.39      1.59 o
   1   0  35        0.35        3.61      2.54 o
   2   0  35       71.59       67.74      3.72 o
   3   0  35        5.08        8.17      1.72 o
   4   0  35       10.71        5.22      2.22 o
   5   0  35        0.14        2.09      1.28 o
   0   1  35        9.61       10.33      1.52 o
   1   1  35       11.44       14.83      2.26 o
   2   1  35        3.44        9.41      2.55 o
   3   1  35       47.55       52.09      1.86 o
   4   1  35       83.33       92.53      4.46 o
   5   1  35       27.81       22.31      4.23 o
   0   2  35        7.27        9.98      2.59 o
   1   2  35       18.25       22.78      1.47 o
   2   2  35       39.17       54.97     15.14 o
   3   2  35        4.78        3.18      2.32 o
   4   2  35       23.73       25.32      1.57 o
   5   2  35        8.09        7.08      5.36 o
   0   3  35       21.57       20.82      3.64 o
   1   3  35       11.19       12.71      1.46 o
   2   3  35       27.94       27.60      3.40 o
   3   3  35        1.98        1.84      0.94 o
   4   3  35       80.23       87.02      4.29 o
   0   4  35        1.04        0.23      1.99 o
   1   4  35        3.35        5.23      1.27 o
   2   4  35       42.30       46.18      3.22 o
   3   4  35       10.50       12.67      2.30 o
   4   4  35       12.05       23.67      3.05 o
   1   5  35       14.17       17.50      6.50 o
   2   5  35        8.46        7.38      2.32 o
   3   5  35       14.92       16.89      2.13 o
   4   5  35       27.60       15.85      3.18 o
   0   6  35        3.51        4.51      1.88 o
   1   6  35        2.95        3.33      3.14 o
   2   6  35        0.21        5.25      2.02 o
   3   6  35       15.96       17.82      2.53 o
   0   7  35       25.86       25.16      4.76 o
   1   7  35       30.12       20.31      3.96 o
   2   7  35       35.93       40.17     11.62 o
   0   0  36       13.58       23.46      2.51 o
   1   0  36       16.83       11.62      2.21 o
   2   0  36       12.92        9.52      2.00 o
   3   0  36       37.86       40.36      3.01 o
   4   0  36       27.59       23.25      2.59 o
   5   0  36        1.09       -2.44      1.76 o
   0   1  36       76.32       98.48      3.00 o
   1   1  36        9.84       13.20      1.45 o
   2   1  36       15.98        7.45      1.88 o
   3   1  36        5.58        3.65      1.14 o
   4   1  36       23.08       24.64      1.51 o
   5   1  36       10.64       10.75      5.49 o
   0   2  36        0.23        3.61      1.51 o
   1   2  36       68.95       83.51     10.47 o
   2   2  36       13.89       20.31      5.84 o
   3   2  36       82.31       74.80      2.44 o
   4   2  36      107.28      116.62      4.03 o
   0   3  36        2.43       -0.23      2.22 o
   1   3  36       21.66       28.36      2.03 o
   2   3  36       28.08       18.14      4.99 o
   3   3  36       17.98       15.78      2.07 o
   4   3  36       81.00       82.97      2.77 o
   0   4  36        6.95       13.61      2.07 o
   1   4  36      110.90      115.78      3.34 o
   2   4  36       31.61       21.41      4.10 o
   3   4  36        5.39       11.40      1.97 o
   4   4  36       37.12       30.54      3.96 o
   0   5  36       50.12       68.27      5.89 o
   1   5  36      113.69      113.82      9.37 o
   2   5  36       42.27       38.34      8.92 o
   3   5  36       31.21       35.71      2.44 o
   0   6  36        3.07       10.47      4.05 o
   1   6  36       43.97       38.67      3.69 o
   2   6  36        6.49        5.13      2.54 o
   3   6  36       39.14       22.01      2.93 o
   1   7  36        6.32        1.48      6.99 o
   1   0  37        0.90        2.32      2.56 o
   2   0  37       45.44       44.73      3.03 o
   3   0  37        0.17        1.51      1.99 o
   4   0  37       22.99       25.81      2.75 o
   0   1  37       24.68       30.98      1.92 o
   1   1  37       38.49       37.48      1.87 o
   2   1  37       11.92       12.18      1.67 o
   3   1  37       27.71       25.41      1.77 o
   4   1  37       44.01       39.97      3.05 o
   0   2  37        1.96        9.32      1.84 o
   1   2  37       14.02       17.91      4.30 o
   2   2  37       78.12       80.63      5.41 o
   3   2  37       13.64       15.79      1.70 o
   4   2  37       18.71       22.77      1.68 o
   0   3  37       42.99       53.17      3.30 o
   1   3  37       53.81       49.03      2.08 o
   2   3  37       31.82       39.30      9.38 o
   3   3  37        4.87        3.41      6.56 o
   4   3  37      148.94      138.07      6.09 o
   0   4  37        0.01        4.51      2.11 o
   1   4  37        4.19       17.58      8.62 o
   2   4  37       25.99       20.36      4.30 o
   3   4  37        4.13        7.16      2.31 o
   4   4  37       44.60       36.87      3.18 o
   0   5  37        0.03        0.47      1.63 o
   1   5  37       72.99       79.96     13.57 o
   2   5  37       14.43        9.72      2.51 o
   3   5  37       58.06       63.71      4.13 o
   1   6  37        1.55        2.90      2.09 o
   2   6  37       22.05       33.46      3.32 o
   0   7  37       43.04       46.47      5.45 o
   1   7  37       12.92       -0.40      2.21 o
   0   0  38        0.99        1.62      1.51 o
   1   0  38        4.45       15.50      2.47 o
   2   0  38        0.56        3.25      2.09 o
   3   0  38       19.97       12.82      2.47 o
   4   0  38       29.33       32.07      2.44 o
   0   1  38        0.90        1.41      1.28 o
   1   1  38      136.33      136.97      5.56 o
   2   1  38       99.53      115.84      5.07 o
   3   1  38       16.05       19.27      1.44 o
   4   1  38        9.81        7.02      1.63 o
   0   2  38       60.48       67.03      3.00 o
   1   2  38       63.62       67.17      2.12 o
   2   2  38        2.55        2.31      8.63 o
   3   2  38       63.11       67.99      4.95 o
   4   2  38        7.34        7.83      1.36 o
   0   3  38        0.16       -5.06      3.37 o
   1   3  38       96.57       99.37      8.63 o
   2   3  38       12.78       20.85      4.93 o
   3   3  38       83.69       85.89      5.49 o
   4   3  38        5.59        2.91      2.85 o
   0   4  38       11.50       20.82      1.97 o
   1   4  38      123.46      128.80      9.75 o
   2   4  38       82.34       92.99      4.78 o
   3   4  38       11.57       14.93      3.21 o
   0   5  38       10.08        9.98      2.12 o
   1   5  38       49.35       56.39      3.49 o
   2   5  38       26.10       35.32      4.75 o
   0   6  38       12.40       21.41      4.40 o
   1   6  38       27.68       31.67      2.64 o
   2   6  38       71.74       80.54      5.81 o
   1   0  39        5.14        4.89      1.77 o
   2   0  39       27.23       20.52      2.54 o
   3   0  39        0.39        2.79      1.87 o
   4   0  39        0.17        7.81      2.11 o
   0   1  39       76.58       86.86      3.21 o
   1   1  39       21.21       28.00      1.78 o
   2   1  39        6.18       13.39      4.18 o
   3   1  39       30.98       25.08      2.06 o
   4   1  39        5.13        6.80      1.52 o
   0   2  39        0.10       -0.23      1.76 o
   1   2  39        5.60       16.84      1.93 o
   2   2  39        7.34        4.87      1.40 o
   3   2  39       96.80      104.34      3.10 o
   4   2  39       43.85       38.87      3.79 o
   0   3  39        0.83        8.24      3.84 o
   1   3  39       13.26        8.15      1.39 o
   2   3  39       59.16       76.15      4.33 o
   3   3  39       33.67       36.99      7.63 o
   0   4  39       44.98       47.06      2.96 o
   1   4  39       55.77       54.15     10.16 o
   2   4  39       21.97       23.46      3.03 o
   3   4  39       33.72       44.34     15.35 o
   0   5  39      118.76      111.06      7.27 o
   1   5  39       74.61       82.15      7.14 o
   2   5  39       28.70       16.36      3.93 o
   1   6  39        3.16       11.60      6.61 o
   0   0  40       35.12       32.44      3.07 o
   1   0  40       53.68       49.46      3.04 o
   2   0  40       18.50       15.24      2.52 o
   3   0  40       42.98       29.32      3.50 o
   0   1  40        8.58        4.75      1.50 o
   1   1  40       59.10       64.72      2.13 o
   2   1  40       30.90       28.00      3.93 o
   3   1  40       12.77       12.19      3.95 o
   0   2  40        6.80        5.95      1.84 o
   1   2  40       23.60       21.32      2.22 o
   2   2  40       11.64       10.87      2.27 o
   3   2  40       81.79       73.76      2.53 o
   0   3  40       40.96       37.53      2.64 o
   1   3  40       62.42       59.46      2.56 o
   2   3  40      130.58      108.58      7.42 o
   3   3  40       60.75       57.31      3.99 o
   0   4  40        0.44       12.82      3.94 o
   1   4  40       70.39       73.66      3.34 o
   2   4  40       90.00      100.62      4.23 o
   1   5  40       39.41       60.15      4.85 o
   2   5  40       64.33       78.42      6.31 o
   1   0  41       13.28       17.60      2.44 o
   2   0  41        4.12        6.86      2.09 o
   3   0  41       28.85       22.12      2.64 o
   0   1  41        1.53        6.15      1.98 o
   1   1  41       24.69       28.86      2.45 o
   2   1  41       65.35       76.91     16.68 o
   3   1  41        8.09       13.23      4.64 o
   0   2  41        0.91        5.58      1.88 o
   1   2  41        8.89       11.57      1.84 o
   2   2  41       74.77       78.06      6.21 o
   3   2  41       20.10       15.98      1.67 o
   0   3  41      212.21      217.74      7.00 o
   1   3  41       12.54       14.02      4.81 o
   2   3  41      132.50      140.82     20.55 o
   0   4  41      176.10      172.90      5.96 o
   1   4  41       55.37       62.16      4.08 o
   2   4  41      107.24      116.37      8.73 o
   1   5  41       33.51       21.37      4.15 o
   0   0  42       89.94      109.25      5.41 o
   1   0  42       39.90       44.73      3.03 o
   2   0  42        0.10        7.10      3.39 o
   3   0  42        0.08        0.58      1.64 o
   0   1  42        0.18        2.21      1.86 o
   1   1  42        1.95        5.93      2.75 o
   2   1  42       42.97       44.41      2.45 o
   3   1  42       67.15       60.13     11.36 o
   0   2  42       79.71       68.81      4.48 o
   1   2  42       28.86       40.80      1.84 o
   2   2  42       27.28       24.34      2.98 o
   0   3  42       93.22       98.91      4.29 o
   1   3  42       66.13       64.03     10.06 o
   2   3  42       39.59       39.81      3.11 o
   0   4  42      266.62      242.60      8.06 o
   1   4  42       77.02       79.22      2.80 o
   1   0  43        1.70       10.26      2.21 o
   2   0  43        6.49       22.32      4.89 o
   0   1  43       12.48       15.24      2.36 o
   1   1  43       48.05       48.71      2.01 o
   2   1  43       24.83       29.19      2.54 o
   0   2  43      131.23      117.51      4.68 o
   1   2  43       58.14       69.82      2.69 o
   2   2  43       10.64        9.31      1.77 o
   0   3  43        0.88        7.68      3.47 o
   1   3  43      168.36      166.28      8.88 o
   0   0  44       65.36       62.18      4.08 o
   1   0  44       79.74       81.52      3.70 o
   0   1  44       38.98       44.16      2.72 o
   1   1  44       54.51       59.42      4.08 o
   0   2  44       57.45       57.99      3.46 o
   1   2  44       90.73      100.18      4.22 o
   0   1  45       40.24       47.35      2.97 o
 
